# Supplementary material for: Using deep learning to predict abdominal age from liver and pancreas magnetic resonance images
Source: Nat Commun. 2022 Apr 13;13:1979. doi: 10.1038/s41467-022-29525-9 (PMC9007982; doi:10.1038/s41467-022-29525-9)
Supplement: Supplementary file 4 — Supplementary Data Table S1 [file 41467_2022_29525_MOESM4_ESM.xlsx]

## Sheet: Sheet1
phenotype	rsID	chr	pos	non_effect_allele	effect_allele	MAF	gwasP	beta	se	r2	IndSigSNP	nearestGene	dist	func
AbdAge	rs11694967	2	55992140	C	G	0.1083	1.3e-05	0.160919	0.0369253	0.662175	rs201407787	PNPT1	71094	intergenic
AbdAge	rs13384182	2	55994057	T	G	0.1083	1.6e-05	0.159451	0.0369502	0.662175	rs201407787	PNPT1	73011	intergenic
AbdAge	rs4991004	2	55994682	G	C	0.1093	2e-05	0.157469	0.0368931	0.654654	rs201407787	PNPT1	73636	intergenic
AbdAge	rs13429677	2	55997548	G	C	0.1093	3e-05	0.153946	0.0369002	0.654654	rs201407787	PNPT1	76502	intergenic
AbdAge	rs13404167	2	55997576	G	A	0.1083	2.6e-05	0.154909	0.0368647	0.659538	rs201407787	PNPT1	76530	intergenic
AbdAge	rs10167227	2	56004781	T	C	0.1093	1.9e-05	0.157708	0.0369174	0.654654	rs201407787	PNPT1	83735	intergenic
AbdAge	rs11888023	2	56006985	C	G	0.1093	1.7e-05	0.158479	0.036876	0.654654	rs201407787	PNPT1	85939	intergenic
AbdAge	rs41393947	2	56011517	A	G	0.1312	2e-08	0.196623	0.0350149	0.876768	rs201407787	EFEMP1	81584	intergenic
AbdAge	rs10715211	2	56032402	AT	A	0.2207	NA	NA	NA	0.719392	rs201407787	EFEMP1	60699	intergenic
AbdAge	2:56032402:AT:ATT	2	56032402	AT	ATT	0.1561	NA	NA	NA	0.719392	rs201407787	EFEMP1	60699	NA
AbdAge	2:56032402:AT:ATTT	2	56032402	AT	ATTT	0.02485	NA	NA	NA	0.719392	rs201407787	EFEMP1	60699	NA
AbdAge	rs10207635	2	56040035	T	A	0.1243	3.7e-09	0.209296	0.035495	0.990804	rs201407787	EFEMP1	53066	intergenic
AbdAge	rs10199082	2	56040099	C	T	0.1243	2.8e-09	0.211055	0.0355002	0.990804	rs201407787	EFEMP1	53002	intergenic
AbdAge	rs75439645	2	56048944	A	G	0.1233	2.3e-09	0.21346	0.0357115	0.98112	rs201407787	EFEMP1	44157	intergenic
AbdAge	rs76032374	2	56058356	G	A	0.1243	3e-09	0.211482	0.035644	0.990804	rs201407787	EFEMP1	34745	intergenic
AbdAge	rs201407787	2	56071109	T	C	0.1233	1.9e-09	0.214859	0.0357959	1	rs201407787	EFEMP1	21992	intergenic
AbdAge	rs11899380	2	56079609	A	G	0.1233	2.3e-08	0.199067	0.0356348	0.943901	rs201407787	EFEMP1	13492	intergenic
AbdAge	rs181661155	2	56089108	A	G	0.1233	3.4e-08	0.196811	0.0356473	0.943901	rs201407787	EFEMP1	3993	intergenic
AbdAge	rs181661155	2	56089108	GC	G	0.03678	3.4e-08	0.196811	0.0356473	0.943901	rs201407787	EFEMP1	3993	NA
AbdAge	rs1802575	2	56093204	C	G	0.1233	1.9e-08	0.200679	0.0357119	0.943901	rs201407787	EFEMP1	0	UTR3
AbdAge	rs9309272	2	56095366	T	G	0.1233	3.2e-08	0.197693	0.0357354	0.943901	rs201407787	EFEMP1	0	intronic
AbdAge	rs17278665	2	56095994	G	C	0.1759	4.7e-07	0.16265	0.0322833	0.604427	rs201407787	EFEMP1	0	intronic
AbdAge	rs11899888	2	56102744	G	A	0.167	1.1e-08	0.191013	0.0334466	0.633762	rs201407787	EFEMP1	0	intronic
AbdAge	rs7420812	2	206435709	C	T	0.159	1.4e-07	0.171155	0.0324748	0.910923	rs2216113	PARD3B	0	intronic
AbdAge	rs2216113	2	206436181	A	G	0.1511	4.4e-08	0.17809	0.032538	1	rs2216113	PARD3B	0	intronic
AbdAge	rs55919811	2	206436228	A	G	0.1511	9.1e-08	0.173977	0.0325551	1	rs2216113	PARD3B	0	intronic
AbdAge	rs12472473	2	206437187	A	G	0.173	3.8e-07	0.15925	0.0313434	0.84812	rs2216113	PARD3B	0	intronic
AbdAge	rs12477567	2	206437632	C	T	0.2097	5.6e-06	0.133886	0.0294884	0.650729	rs2216113	PARD3B	0	intronic
AbdAge	rs73221948	8	25464670	T	G	0.2575	5.2e-09	-0.16237	0.0278064	1	rs73221948	RP11-219J21.1	78643	intergenic
AbdAge	10:124125753_C_CTT	10	124125753	CTT	C	0.2495	1.7e-06	0.141942	0.029646	0.667503	rs932274	PLEKHA1	8458	intergenic
AbdAge	rs78305107	10	124197214	T	C	0.2555	6.1e-08	-0.156584	0.0289157	0.794364	rs932274	PLEKHA1	5346	intergenic
AbdAge	rs932274	10	124225364	T	C	0.2694	3.7e-10	-0.175125	0.02794	1	rs932274	HTRA1	0	intronic
AbdAge	rs2672597	10	124226199	A	G	0.2704	3.9e-10	-0.174711	0.0279245	0.995183	rs932274	HTRA1	0	intronic
AbdAge	rs2249049	10	124226215	G	A	0.2734	3.5e-09	-0.164036	0.027772	0.981163	rs932274	HTRA1	0	intronic
AbdAge	rs2672596	10	124226793	A	G	0.2704	5e-10	-0.173576	0.0279108	0.995183	rs932274	HTRA1	0	intronic
AbdAge	rs2672595	10	124227288	A	G	0.2694	9.7e-10	-0.170867	0.0279463	1	rs932274	HTRA1	0	intronic
AbdAge	rs2672594	10	124228202	A	T	0.2694	9.9e-10	-0.170773	0.0279458	1	rs932274	HTRA1	0	intronic
AbdAge	rs2672590	10	124234604	C	A	0.2724	3.9e-09	-0.163374	0.027743	0.985723	rs932274	HTRA1	0	intronic
Pancreas Age	rs11985475	8	25464656	T	C	0.4105	2.6e-09	0.165602	0.0278032	1	rs11985475	RP11-219J21.1	78657	intergenic
Pancreas Age	rs73221948	8	25464670	T	G	0.2575	9.3e-12	-0.203934	0.029916	1	rs73221948	RP11-219J21.1	78643	intergenic
Pancreas Age	rs11992444	8	25464690	T	G	0.4831	8.7e-09	0.150709	0.0261874	1	rs11992444	RP11-219J21.1	78623	intergenic
Pancreas Age	10:124125753_C_CTT	10	124125753	CTT	C	0.2495	1.7e-05	0.137338	0.0318862	0.663672	rs2672597	PLEKHA1	8458	intergenic
Pancreas Age	rs78305107	10	124197214	T	C	0.2555	9.4e-07	-0.152504	0.0310992	0.790102	rs2672597	PLEKHA1	5346	intergenic
Pancreas Age	rs932274	10	124225364	T	C	0.2694	4.3e-08	-0.164607	0.0300491	0.995183	rs2672597	HTRA1	0	intronic
Pancreas Age	rs2672597	10	124226199	A	G	0.2704	3.9e-08	-0.165025	0.0300324	1	rs2672597	HTRA1	0	intronic
Pancreas Age	rs2249049	10	124226215	G	A	0.2734	1.9e-07	-0.155665	0.0298686	0.976358	rs2672597	HTRA1	0	intronic
Pancreas Age	rs2672596	10	124226793	A	G	0.2704	5.1e-08	-0.16351	0.0300177	0.990358	rs2672597	HTRA1	0	intronic
Pancreas Age	rs2672595	10	124227288	A	G	0.2694	1.1e-07	-0.159708	0.0300557	0.995183	rs2672597	HTRA1	0	intronic
Pancreas Age	rs2672594	10	124228202	A	T	0.2694	1e-07	-0.159951	0.0300552	0.995183	rs2672597	HTRA1	0	intronic
Pancreas Age	rs2672590	10	124234604	C	A	0.2724	2.7e-07	-0.153413	0.0298352	0.980903	rs2672597	HTRA1	0	intronic
Pancreas Age	rs8101286	19	33886713	A	T	0.4076	0.0031	0.0783494	0.0265106	0.649807	rs7256564	PEPD	0	intronic
Pancreas Age	rs7250869	19	33887405	C	T	0.3082	4e-08	0.154506	0.0281487	1	rs7256564	PEPD	0	intronic
Pancreas Age	rs4805878	19	33888054	C	T	0.3469	1.2e-07	0.145928	0.0275438	0.829264	rs7256564	PEPD	0	intronic
Pancreas Age	rs8104606	19	33888460	A	G	0.3588	1.4e-07	0.144111	0.027361	0.791533	rs7256564	PEPD	0	intronic
Pancreas Age	rs8106165	19	33888588	G	A	0.3469	1.2e-07	0.145615	0.0275388	0.829264	rs7256564	PEPD	0	intronic
Pancreas Age	rs8109191	19	33888669	G	T	0.3449	1.2e-07	0.145664	0.0275403	0.836934	rs7256564	PEPD	0	intronic
Pancreas Age	rs889140	19	33889000	A	G	0.3469	1.3e-07	0.145442	0.0275367	0.829264	rs7256564	PEPD	0	intronic
Pancreas Age	rs889139	19	33889369	G	A	0.3469	1.1e-07	0.146098	0.0275368	0.829264	rs7256564	PEPD	0	intronic
Pancreas Age	rs7256564	19	33889593	G	A	0.3082	3.6e-08	0.155123	0.0281475	1	rs7256564	PEPD	0	intronic
Pancreas Age	rs62102718	19	33891013	T	A	0.2793	3.3e-07	-0.147629	0.0289096	0.859587	rs7256564	PEPD	0	intronic
Pancreas Age	rs10422861	19	33894846	T	C	0.334	1.1e-06	0.13496	0.0276513	0.887763	rs7256564	PEPD	0	intronic
Pancreas Age	rs4805881	19	33896432	C	A	0.334	1e-06	0.135015	0.0276374	0.887763	rs7256564	PEPD	0	intronic
Pancreas Age	rs731839	19	33899065	A	G	0.333	8.2e-07	0.13627	0.0276396	0.883003	rs7256564	PEPD	0	intronic
Pancreas Age	rs8103728	19	33900257	G	C	0.332	2.4e-06	0.131027	0.0277704	0.869482	rs7256564	PEPD	0	intronic
Pancreas Age	rs4805885	19	33906123	C	T	0.3887	0.00046	0.0940283	0.0268567	0.640647	rs7256564	PEPD	0	intronic
Pancreas Age	rs8182584	19	33909710	G	T	0.3787	0.0004	0.0951534	0.0268842	0.665891	rs7256564	PEPD	0	intronic
Pancreas Age	rs57457691	19	33911705	C	T	0.3787	0.00047	0.0940854	0.0269105	0.665891	rs7256564	PEPD	0	intronic
Liver Age	rs77100173	2	25098542	A	C	0.0835	7.5e-07	-0.197514	0.0399146	0.632558	rs552571374	ADCY3	0	intronic
Liver Age	rs75034121	2	25110289	C	T	0.0825	1.1e-06	-0.194041	0.0398444	0.64204	rs552571374	ADCY3	0	intronic
Liver Age	rs56073414	2	25134011	A	C	0.1074	5.9e-07	-0.181609	0.0363615	0.900054	rs552571374	ADCY3	0	intronic
Liver Age	rs80195592	2	25137594	A	G	0.1044	1.7e-07	-0.192213	0.0367295	0.968678	rs552571374	ADCY3	0	intronic
Liver Age	rs114020506	2	25137596	G	C	0.1054	1.7e-07	-0.192155	0.036727	0.958592	rs552571374	ADCY3	0	intronic
Liver Age	rs56214615	2	25139318	T	C	0.1034	1.2e-07	-0.192613	0.0363815	0.978938	rs552571374	ADCY3	0	intronic
Liver Age	rs55701159	2	25139596	G	T	0.1034	1.4e-07	-0.191918	0.0364092	0.978938	rs552571374	ADCY3	0	intronic
Liver Age	rs77816629	2	25144327	G	A	0.1024	7e-08	-0.196314	0.0364137	0.989377	rs552571374	ADCY3	1618	intergenic
Liver Age	rs111376384	2	25144591	T	C	0.1024	7.1e-08	-0.19622	0.0364146	0.989377	rs552571374	ADCY3	1882	intergenic
Liver Age	rs78203196	2	25146467	C	T	0.1024	7.8e-08	-0.195509	0.0363957	0.989377	rs552571374	ADCY3	3758	intergenic
Liver Age	rs79585987	2	25146684	A	C	0.1024	8.2e-08	-0.195215	0.0363989	0.989377	rs552571374	ADCY3	3975	intergenic
Liver Age	rs77269558	2	25147305	G	A	0.1024	7.2e-08	-0.196223	0.0364252	0.989377	rs552571374	ADCY3	4596	intergenic
Liver Age	rs112092329	2	25148205	A	G	0.1014	7e-08	-0.196479	0.0364431	1	rs552571374	ADCY3	5496	intergenic
Liver Age	rs771632900	2	25148619	T	TAC	0.1014	4.6e-07	-0.201741	0.04002	1	rs552571374	ADCY3	5910	intergenic
Liver Age	rs552571374	2	25148623	C	G	0.1014	3.9e-08	-0.201621	0.0366952	1	rs552571374	ADCY3	5914	intergenic
Liver Age	rs113816018	2	25159570	TCACA	T	0.000994	NA	NA	NA	0.64992	rs552571374	DNAJC27	6934	intergenic
Liver Age	rs559164825	2	25159570	TCACA	TCA	0.1402	NA	NA	NA	0.64992	rs552571374	DNAJC27	6934	NA
Liver Age	rs528548568	2	25159570	TCACA	TCACACA	0.2376	NA	NA	NA	0.64992	rs552571374	DNAJC27	6934	NA
Liver Age	rs17046742	2	25165825	A	G	0.0994	2e-06	-0.172152	0.0361994	0.89624	rs552571374	DNAJC27	679	downstream
Liver Age	rs114577122	2	25173458	A	G	0.0994	1.8e-06	-0.173421	0.0363056	0.916557	rs552571374	DNAJC27	0	intronic
Liver Age	rs10179344	2	25173722	A	T	0.1044	7.5e-07	-0.179281	0.0362322	0.86862	rs552571374	DNAJC27	0	intronic
Liver Age	rs536112017	2	25180474	GA	G	0.1243	2.7e-06	-0.17264	0.0367754	0.724893	rs552571374	DNAJC27	0	intronic
Liver Age	rs10203353	2	25183864	A	G	0.1024	1.8e-06	-0.172685	0.0362024	0.887302	rs552571374	DNAJC27	0	intronic
Liver Age	rs74493154	2	25188415	A	G	0.1004	2.1e-06	-0.171716	0.0362056	0.886492	rs552571374	DNAJC27	0	intronic
Liver Age	rs80098057	2	25193071	C	T	0.1004	2.5e-06	-0.170853	0.0363191	0.906635	rs552571374	DNAJC27	0	intronic
Liver Age	rs74656311	2	25200625	T	C	0.1024	3.7e-06	-0.165852	0.0358345	0.887302	rs552571374	DNAJC27-AS1	0	ncRNA_intronic
Liver Age	rs11125866	2	25201743	G	A	0.1034	7.4e-06	-0.159534	0.035588	0.877882	rs552571374	DNAJC27-AS1	0	ncRNA_intronic
Liver Age	rs112553292	2	25202787	T	G	0.1034	3.6e-06	-0.165633	0.0357346	0.877882	rs552571374	DNAJC27-AS1	0	ncRNA_intronic
Liver Age	2:25217658_TG_T	2	25217658	T	TG	0.1034	3.1e-06	-0.166978	0.035779	0.877882	rs552571374	DNAJC27-AS1	0	ncRNA_intronic
Liver Age	rs74374439	2	25217978	G	A	0.1034	3.2e-06	-0.16665	0.0357616	0.877882	rs552571374	DNAJC27-AS1	0	ncRNA_intronic
Liver Age	rs111659801	2	25219057	A	G	0.1024	3.3e-06	-0.16678	0.0358616	0.887302	rs552571374	DNAJC27-AS1	0	ncRNA_intronic
Liver Age	rs6749818	2	25220522	A	G	0.1034	3e-06	-0.16695	0.0357553	0.877882	rs552571374	DNAJC27-AS1	0	ncRNA_intronic
Liver Age	rs75150777	2	25224972	T	C	0.1034	2.6e-06	-0.167895	0.0357439	0.877882	rs552571374	DNAJC27-AS1	0	ncRNA_intronic
Liver Age	rs112066538	2	25226485	T	C	0.1024	3e-06	-0.167611	0.0358604	0.887302	rs552571374	DNAJC27-AS1	0	ncRNA_intronic
Liver Age	rs11893094	2	25236431	A	G	0.1034	2.2e-06	-0.169283	0.0357417	0.877882	rs552571374	DNAJC27-AS1	0	ncRNA_intronic
Liver Age	rs188315257	2	25241386	G	T	0.08052	2.1e-06	-0.189677	0.0399487	0.70271	rs552571374	DNAJC27-AS1	0	ncRNA_intronic
Liver Age	rs6737356	2	25259849	T	C	0.1034	2.2e-06	-0.169372	0.0357786	0.877882	rs552571374	DNAJC27-AS1	0	ncRNA_exonic
Liver Age	rs116734066	2	25262928	T	C	0.08052	2.9e-06	-0.186038	0.0397985	0.682937	rs552571374	DNAJC27-AS1	364	downstream
Liver Age	rs6735896	2	25264620	A	C	0.1034	2.5e-06	-0.168455	0.0357819	0.877882	rs552571374	EFR3B	378	upstream
Liver Age	2:25272802:A:T	2	25272802	T	A	0.1044	NA	NA	NA	0.86862	rs552571374	EFR3B	0	intronic
Liver Age	2:25272802:C:T	2	25272802	T	C	0.00994	NA	NA	NA	0.86862	rs552571374	EFR3B	0	NA
Liver Age	rs6733301	2	25276284	A	G	0.1044	2.1e-06	-0.169647	0.0357951	0.86862	rs552571374	EFR3B	0	intronic
Liver Age	rs55829517	2	25279372	C	G	0.1044	1.5e-06	-0.17237	0.0357898	0.86862	rs552571374	EFR3B	0	intronic
Liver Age	rs531054141	2	25287948	CG	C	0.1074	2.4e-06	-0.17031	0.036087	0.82275	rs552571374	EFR3B	0	intronic
Liver Age	rs79411273	2	25288146	G	C	0.1044	2.2e-06	-0.169774	0.0358544	0.86862	rs552571374	EFR3B	0	intronic
Liver Age	rs56180058	2	25337155	T	C	0.1243	0.0001	-0.122149	0.0314122	0.686037	rs552571374	EFR3B	0	intronic
Liver Age	2:55989737_CCCTTTCTT_C	2	55989737	C	CCCTTTCTT	0.2058	6.6e-08	-0.155985	0.0288733	0.702983	rs3791675	PNPT1	68691	intergenic
Liver Age	rs11694967	2	55992140	C	G	0.1083	3.9e-07	0.17811	0.0351203	0.662175	rs201407787	PNPT1	71094	intergenic
Liver Age	rs13384182	2	55994057	T	G	0.1083	4.1e-07	0.178039	0.0351434	0.662175	rs201407787	PNPT1	73011	intergenic
Liver Age	rs1346794	2	55994276	G	C	0.2127	2.9e-07	-0.145887	0.0284224	0.677438	rs3791675	PNPT1	73230	intergenic
Liver Age	rs4991004	2	55994682	G	C	0.1093	4.8e-07	0.176677	0.0350923	0.654654	rs201407787	PNPT1	73636	intergenic
Liver Age	rs7590753	2	55996131	G	C	0.2127	1.6e-07	-0.149986	0.0285884	0.677438	rs3791675	PNPT1	75085	intergenic
Liver Age	rs13429677	2	55997548	G	C	0.1093	1e-06	0.171686	0.0350985	0.654654	rs201407787	PNPT1	76502	intergenic
Liver Age	rs13404167	2	55997576	G	A	0.1083	9.4e-07	0.172002	0.0350689	0.659538	rs201407787	PNPT1	76530	intergenic
Liver Age	2:56001849:C:G	2	56001849	G	C	0.000994	NA	NA	NA	0.673059	rs3791675	PNPT1	80803	NA
Liver Age	2:56001849:G:T	2	56001849	G	T	0.2117	NA	NA	NA	0.673059	rs3791675	PNPT1	80803	intergenic
Liver Age	rs6752931	2	56004219	T	G	0.2157	1.8e-06	-0.135342	0.0283457	0.665705	rs3791675	PNPT1	83173	intergenic
Liver Age	rs7601401	2	56004592	T	C	0.2177	1.6e-06	-0.136227	0.0283632	0.657809	rs3791675	PNPT1	83546	intergenic
Liver Age	rs10167227	2	56004781	T	C	0.1093	5.7e-07	0.17555	0.0351112	0.654654	rs201407787	PNPT1	83735	intergenic
Liver Age	rs11888023	2	56006985	C	G	0.1093	6.2e-07	0.174781	0.0350699	0.654654	rs201407787	PNPT1	85939	intergenic
Liver Age	rs11893573	2	56007034	C	T	0.2058	2.4e-08	-0.159715	0.0286113	0.712481	rs3791675	PNPT1	85988	intergenic
Liver Age	rs62167688	2	56009382	A	C	0.2127	1e-07	-0.151712	0.0284896	0.677438	rs3791675	EFEMP1	83719	intergenic
Liver Age	rs62167689	2	56009480	T	A	0.2127	4.3e-07	-0.143382	0.0283651	0.677438	rs3791675	EFEMP1	83621	intergenic
Liver Age	rs10496052	2	56010473	C	T	0.2127	8.2e-08	-0.152644	0.028464	0.803783	rs3791675	EFEMP1	82628	intergenic
Liver Age	rs41393947	2	56011517	A	G	0.1312	1.3e-09	0.201917	0.0333104	0.876768	rs201407787	EFEMP1	81584	intergenic
Liver Age	rs2009262	2	56012214	C	T	0.2107	1.1e-07	-0.151185	0.0285125	0.813986	rs3791675	EFEMP1	80887	intergenic
Liver Age	rs17047234	2	56013061	C	A	0.2286	1.5e-06	-0.133112	0.0276707	0.71767	rs3791675	EFEMP1	80040	intergenic
Liver Age	rs59556444	2	56014889	A	T	0.2078	1.7e-07	-0.15052	0.0287611	0.799966	rs3791675	EFEMP1	78212	intergenic
Liver Age	rs12053302	2	56016275	C	T	0.2078	6.2e-07	-0.144111	0.0289125	0.799966	rs3791675	EFEMP1	76826	intergenic
Liver Age	rs200245099	2	56017058	G	A	0.2396	5.4e-05	-0.112466	0.0278641	0.658415	rs3791675	EFEMP1	76043	intergenic
Liver Age	rs144463004	2	56021133	T	C	0.2078	3.9e-07	-0.147489	0.029068	0.810627	rs3791675	EFEMP1	71968	intergenic
Liver Age	rs146607714	2	56021134	G	A	0.2087	4e-07	-0.147339	0.0290651	0.805188	rs3791675	EFEMP1	71967	intergenic
Liver Age	rs62167711	2	56024665	A	G	0.2068	3e-07	-0.147672	0.0288195	0.805444	rs3791675	EFEMP1	68436	intergenic
Liver Age	rs60822466	2	56025773	T	C	0.2087	3.8e-07	-0.146234	0.0287838	0.785201	rs3791675	EFEMP1	67328	intergenic
Liver Age	rs62167713	2	56028084	T	C	0.2068	1.9e-07	-0.150178	0.0288316	0.795349	rs3791675	EFEMP1	65017	intergenic
Liver Age	rs58027672	2	56028127	T	C	0.2107	2.4e-07	-0.148699	0.0287958	0.774603	rs3791675	EFEMP1	64974	intergenic
Liver Age	rs1344732	2	56029071	A	C	0.2734	2.8e-05	-0.111094	0.0265286	0.60935	rs3791675	EFEMP1	64030	intergenic
Liver Age	rs12464737	2	56029838	T	G	0.2028	3.6e-07	-0.146354	0.0287443	0.817123	rs3791675	EFEMP1	63263	intergenic
Liver Age	rs1985163	2	56030504	G	A	0.2028	4.2e-07	-0.145551	0.028756	0.827803	rs3791675	EFEMP1	62597	intergenic
Liver Age	rs10715211	2	56032402	AT	A	0.2207	NA	NA	NA	0.762452	rs3791675	EFEMP1	60699	intergenic
Liver Age	2:56032402:AT:ATT	2	56032402	AT	ATT	0.1561	NA	NA	NA	0.762452	rs3791675	EFEMP1	60699	NA
Liver Age	2:56032402:AT:ATTT	2	56032402	AT	ATTT	0.02485	NA	NA	NA	0.762452	rs3791675	EFEMP1	60699	NA
Liver Age	rs7560657	2	56032652	T	C	0.2078	8.5e-07	-0.141371	0.0287198	0.810627	rs3791675	EFEMP1	60449	intergenic
Liver Age	rs12615158	2	56032999	T	C	0.2376	7.4e-07	-0.135824	0.0274332	0.751219	rs3791675	EFEMP1	60102	intergenic
Liver Age	rs10496051	2	56034335	A	C	0.2028	6.9e-07	-0.142703	0.0287493	0.82744	rs3791675	EFEMP1	58766	intergenic
Liver Age	rs6724369	2	56034573	T	A	0.2078	8.9e-07	-0.141094	0.0287111	0.810627	rs3791675	EFEMP1	58528	intergenic
Liver Age	rs1946545	2	56036435	G	A	0.2078	5.3e-07	-0.143889	0.0286887	0.810627	rs3791675	EFEMP1	56666	intergenic
Liver Age	rs11125602	2	56039314	T	A	0.2038	7.1e-07	-0.142445	0.0287308	0.832426	rs3791675	EFEMP1	53787	intergenic
Liver Age	rs10207635	2	56040035	T	A	0.1243	1.4e-10	0.216761	0.0337581	0.990804	rs201407787	EFEMP1	53066	intergenic
Liver Age	rs10199082	2	56040099	C	T	0.1243	7.8e-11	0.219563	0.0337601	0.990804	rs201407787	EFEMP1	53002	intergenic
Liver Age	rs11125604	2	56042208	A	G	0.2028	1.4e-06	-0.1393	0.0288568	0.827803	rs3791675	EFEMP1	50893	intergenic
Liver Age	2:56042850_TTGAAA_T	2	56042850	T	TTGAAA	0.2028	1.7e-06	-0.141276	0.0295432	0.827803	rs3791675	EFEMP1	50251	intergenic
Liver Age	rs150689998	2	56045307	T	C	0.2038	1.4e-06	-0.138954	0.0287961	0.832426	rs3791675	EFEMP1	47794	intergenic
Liver Age	rs62164463	2	56046214	G	A	0.2038	1.4e-06	-0.138896	0.0287964	0.832426	rs3791675	EFEMP1	46887	intergenic
Liver Age	rs6730839	2	56048107	C	G	0.1869	1.1e-06	-0.146525	0.0300631	0.726294	rs3791675	EFEMP1	44994	intergenic
Liver Age	rs75439645	2	56048944	A	G	0.1233	6.3e-11	0.222085	0.0339703	0.98112	rs201407787	EFEMP1	44157	intergenic
Liver Age	rs76032374	2	56058356	G	A	0.1243	5.6e-11	0.222208	0.0339018	0.990804	rs201407787	EFEMP1	34745	intergenic
Liver Age	rs4347871	2	56058765	A	C	0.2038	6.8e-07	-0.142274	0.0286476	0.832084	rs3791675	EFEMP1	34336	intergenic
Liver Age	rs112485479	2	56059103	T	C	0.2038	5.5e-07	-0.143465	0.0286379	0.832084	rs3791675	EFEMP1	33998	intergenic
Liver Age	rs4146922	2	56067182	A	T	0.2038	7.9e-07	-0.141379	0.0286325	0.832084	rs3791675	EFEMP1	25919	intergenic
Liver Age	rs4146921	2	56067484	G	C	0.2038	4.4e-07	-0.144559	0.0286258	0.832084	rs3791675	EFEMP1	25617	intergenic
Liver Age	rs7563032	2	56068441	T	C	0.2038	7.8e-07	-0.141456	0.0286378	0.832084	rs3791675	EFEMP1	24660	intergenic
Liver Age	rs201407787	2	56071109	T	C	0.1233	3.9e-11	0.224997	0.0340482	1	rs201407787	EFEMP1	21992	intergenic
Liver Age	rs7591694	2	56072109	C	T	0.2038	3.5e-07	-0.145977	0.0286424	0.832084	rs3791675	EFEMP1	20992	intergenic
Liver Age	rs1430202	2	56072501	A	G	0.2048	1.7e-07	-0.150107	0.028693	0.826393	rs3791675	EFEMP1	20600	intergenic
Liver Age	2:56072695_AT_A	2	56072695	A	AT	0.4493	2.5e-10	0.153279	0.0242226	1	2:56072695_AT_A	EFEMP1	20406	intergenic
Liver Age	rs62164478	2	56075675	C	T	0.162	NA	NA	NA	0.661819	rs3791675	EFEMP1	17426	intergenic
Liver Age	rs201699038	2	56075676	A	AT	0.1551	8.1e-08	-0.173159	0.0322763	0.615863	rs3791675	EFEMP1	17425	intergenic
Liver Age	rs11125606	2	56076834	C	T	0.2416	1.7e-05	-0.118119	0.0274402	0.664985	rs3791675	EFEMP1	16267	intergenic
Liver Age	rs11899380	2	56079609	A	G	0.1233	7e-10	0.209228	0.0339331	0.943901	rs201407787	EFEMP1	13492	intergenic
Liver Age	rs58680090	2	56080379	A	T	0.2048	1.8e-07	-0.149034	0.0285613	0.847184	rs3791675	EFEMP1	12722	intergenic
Liver Age	rs17369648	2	56082575	T	C	0.2406	1.1e-05	-0.12047	0.0274501	0.667599	rs3791675	EFEMP1	10526	intergenic
Liver Age	rs181661155	2	56089108	A	G	0.1233	8.1e-10	0.208547	0.033946	0.943901	rs201407787	EFEMP1	3993	intergenic
Liver Age	rs181661155	2	56089108	GC	G	0.03678	8.1e-10	0.208547	0.033946	0.943901	rs201407787	EFEMP1	3993	NA
Liver Age	rs1346789	2	56092052	C	T	0.2048	1.7e-07	-0.149277	0.0285599	0.847184	rs3791675	EFEMP1	1049	intergenic
Liver Age	rs1802575	2	56093204	C	G	0.1233	8e-10	0.208933	0.0340016	0.943901	rs201407787	EFEMP1	0	UTR3
Liver Age	rs376096585	2	56094578	CT	C	0.2167	1.3e-07	-0.148616	0.0281152	0.842812	rs3791675	EFEMP1	0	intronic
Liver Age	rs9309272	2	56095366	T	G	0.1233	1.3e-09	0.206296	0.0340299	0.943901	rs201407787	EFEMP1	0	intronic
Liver Age	rs17278665	2	56095994	G	C	0.1759	2.6e-09	0.183143	0.0307629	0.604427	rs201407787	EFEMP1	0	intronic
Liver Age	rs3791679	2	56096892	G	A	0.2286	1.9e-08	-0.154972	0.0275646	0.989347	rs3791675	EFEMP1	0	intronic
Liver Age	rs11899888	2	56102744	G	A	0.167	1.2e-10	0.205617	0.0319067	0.633762	rs201407787	EFEMP1	0	intronic
Liver Age	rs59985551	2	56106928	T	C	0.2286	7.8e-09	-0.159359	0.0276006	0.989347	rs3791675	EFEMP1	0	intronic
Liver Age	rs1346786	2	56108333	T	C	0.3072	4.6e-06	-0.116394	0.0254123	0.664203	rs3791675	EFEMP1	0	intronic
Liver Age	rs3791675	2	56111309	T	C	0.2306	4.7e-09	-0.159859	0.027285	1	rs3791675	EFEMP1	0	intronic
Liver Age	rs1897112	2	56115468	C	A	0.2127	3.3e-08	-0.160601	0.0290598	0.78033	rs3791675	EFEMP1	0	intronic
Liver Age	rs753446737	2	56115469	C	CTT	0.2425	4.4e-06	-0.124608	0.0271376	0.735144	rs3791675	EFEMP1	0	intronic
Liver Age	rs709167	3	12502955	T	G	0.4483	1.3e-06	-0.113456	0.0234656	0.756717	rs1797874	TSEN2	22975	intergenic
Liver Age	rs11438123	3	12504275	AT	A	0.4811	1e-05	-0.108118	0.0245064	0.706505	rs1797874	TSEN2	21655	intergenic
Liver Age	rs1619599	3	12504290	A	G	0.4274	2.4e-07	-0.121907	0.0236168	0.885657	rs1797874	TSEN2	21640	intergenic
Liver Age	rs1699346	3	12504295	A	C	0.4274	2.4e-07	-0.12204	0.0236127	0.885657	rs1797874	TSEN2	21635	intergenic
Liver Age	rs1151987	3	12504923	G	A	0.4284	1.3e-07	-0.124501	0.0236127	0.889323	rs1797874	TSEN2	21007	intergenic
Liver Age	rs1699348	3	12507564	T	C	0.4404	3.7e-07	-0.119057	0.0234189	0.850291	rs1797874	TSEN2	18366	intergenic
Liver Age	rs6768977	3	12508169	G	A	0.4861	8.7e-05	-0.0914922	0.0233064	0.691055	rs1797874	TSEN2	17761	intergenic
Liver Age	3:12508516_TA_T	3	12508516	T	TA	0.4394	3.9e-07	-0.119048	0.0234736	0.861636	rs1797874	TSEN2	17414	intergenic
Liver Age	rs34786052	3	12508521	C	A	0.4394	4.2e-07	-0.118735	0.0234633	0.861636	rs1797874	TSEN2	17409	intergenic
Liver Age	rs764284426	3	12508924	C	CT	0.4871	5.3e-06	-0.108165	0.0237571	0.648037	rs1797874	TSEN2	17006	intergenic
Liver Age	rs2655266	3	12510775	A	G	0.4602	1.1e-05	-0.102365	0.0233322	0.788207	rs1797874	TSEN2	15155	intergenic
Liver Age	rs2655265	3	12510781	T	C	0.4682	3.7e-06	-0.107952	0.023317	0.805319	rs1797874	TSEN2	15149	intergenic
Liver Age	rs2655264	3	12510892	G	C	0.4602	8.3e-06	-0.103914	0.0233091	0.788207	rs1797874	TSEN2	15038	intergenic
Liver Age	rs1175378	3	12511351	C	T	0.4394	2.1e-07	-0.121676	0.0234414	0.870061	rs1797874	TSEN2	14579	intergenic
Liver Age	rs1151988	3	12511512	G	A	0.4394	1.7e-07	-0.122401	0.0234094	0.870061	rs1797874	TSEN2	14418	intergenic
Liver Age	rs709165	3	12514124	G	A	0.4493	6e-07	-0.116542	0.0233536	0.816562	rs1797874	TSEN2	11806	intergenic
Liver Age	rs709164	3	12514157	G	A	0.4264	2e-08	-0.131625	0.0234662	0.914347	rs1797874	TSEN2	11773	intergenic
Liver Age	rs2589673	3	12516501	C	T	0.4264	2.4e-08	-0.130918	0.023457	0.914347	rs1797874	TSEN2	9429	intergenic
Liver Age	rs1797885	3	12517103	A	G	0.4264	2.6e-08	-0.130545	0.0234516	0.914347	rs1797874	TSEN2	8827	intergenic
Liver Age	rs12714871	3	12518729	C	T	0.4254	2.1e-08	-0.131374	0.0234414	0.918498	rs1797874	TSEN2	7201	intergenic
Liver Age	rs9862177	3	12519202	T	C	0.495	0.00015	-0.0878708	0.0231674	0.639115	rs1797874	TSEN2	6728	intergenic
Liver Age	rs11452310	3	12520369	TA	T	0.4543	1e-06	-0.114201	0.0233717	0.804377	rs1797874	TSEN2	5561	intergenic
Liver Age	rs796292	3	12520721	C	A	0.4274	2.6e-08	-0.130355	0.0234256	0.909629	rs1797874	TSEN2	5209	intergenic
Liver Age	rs709162	3	12521180	G	T	0.4503	6.8e-07	-0.115854	0.0233191	0.820186	rs1797874	TSEN2	4750	intergenic
Liver Age	rs796291	3	12521571	A	G	0.4891	9.5e-05	-0.0903547	0.0231493	0.650851	rs1797874	TSEN2	4359	intergenic
Liver Age	rs1797886	3	12521698	T	C	0.4891	7.5e-05	-0.0916853	0.0231458	0.650851	rs1797874	TSEN2	4232	intergenic
Liver Age	rs151178256	3	12523396	ATGTGTG	A	0.4652	1.9e-05	-0.101939	0.0238094	0.638422	rs1797874	TSEN2	2534	intergenic
Liver Age	rs11379990	3	12524049	AT	A	0.4841	2.3e-05	-0.0980611	0.0231634	0.671513	rs1797874	TSEN2	1881	intergenic
Liver Age	rs705962	3	12524612	C	A	0.4364	4.7e-09	-0.137031	0.0234002	0.954133	rs1797874	TSEN2	1318	intergenic
Liver Age	rs705963	3	12524642	C	A	0.4354	4.8e-09	-0.137014	0.0233996	0.949966	rs1797874	TSEN2	1288	intergenic
Liver Age	rs709161	3	12526188	T	G	0.499	7.5e-07	-0.114779	0.023196	0.791865	rs1797874	TSEN2	0	UTR5
Liver Age	rs709160	3	12526402	C	G	0.499	4.9e-07	-0.116769	0.0232099	0.787221	rs1797874	TSEN2	0	intronic
Liver Age	rs1699362	3	12528583	G	A	0.4781	1.2e-05	-0.101285	0.023165	0.710642	rs1797874	TSEN2	0	intronic
Liver Age	rs753321410	3	12529211	T	TTA	0.4414	2.8e-09	-0.139064	0.0233938	1	rs1797874	TSEN2	0	intronic
Liver Age	rs149475354	3	12529214	G	GT	0.4414	2.8e-09	-0.13902	0.0233942	1	rs1797874	TSEN2	0	intronic
Liver Age	rs55713542	3	12529216	G	A	0.4414	2.8e-09	-0.139064	0.0233938	1	rs1797874	TSEN2	0	intronic
Liver Age	rs1797874	3	12529592	A	C	0.4414	2.1e-09	-0.140153	0.0233933	1	rs1797874	TSEN2	0	intronic
Liver Age	rs905644	3	12530828	T	C	0.4414	2.2e-09	-0.139903	0.0233908	1	rs1797874	TSEN2	0	intronic
Liver Age	rs299640	3	12532057	G	A	0.4801	1.3e-05	-0.101118	0.0231679	0.716733	rs1797874	TSEN2	0	intronic
Liver Age	3:12532488_GT_G	3	12532488	G	GT	0.499	1.2e-06	-0.112495	0.0231978	0.791865	rs1797874	TSEN2	0	intronic
Liver Age	rs299639	3	12533335	C	A	0.4791	1.2e-05	-0.101378	0.0231676	0.721893	rs1797874	TSEN2	0	intronic
Liver Age	rs299638	3	12534327	T	C	0.4791	1.1e-05	-0.101877	0.0231691	0.721893	rs1797874	TSEN2	0	intronic
Liver Age	rs299637	3	12534923	G	A	0.4801	1.7e-05	-0.0997013	0.0231699	0.716733	rs1797874	TSEN2	0	intronic
Liver Age	rs299635	3	12535739	C	T	0.4791	9.4e-06	-0.102668	0.0231706	0.721893	rs1797874	TSEN2	0	intronic
Liver Age	rs774171354	3	12535751	A	AT	0.4791	1.1e-05	-0.102301	0.0232611	0.721893	rs1797874	TSEN2	0	intronic
Liver Age	rs299651	3	12537955	A	T	0.4791	1.2e-05	-0.101293	0.0231675	0.721893	rs1797874	TSEN2	0	intronic
Liver Age	rs299650	3	12538595	C	T	0.4414	2.8e-09	-0.139115	0.0233992	1	rs1797874	TSEN2	0	intronic
Liver Age	rs299649	3	12538719	C	T	0.498	5.8e-07	-0.115879	0.0231924	0.78783	rs1797874	TSEN2	0	intronic
Liver Age	rs299648	3	12538926	A	G	0.494	1.3e-05	-0.101203	0.0231673	0.760654	rs1797874	TSEN2	0	intronic
Liver Age	rs299646	3	12540455	C	G	0.4404	3.5e-09	-0.138227	0.0233994	0.995773	rs1797874	TSEN2	0	intronic
Liver Age	rs2648312	3	12547147	G	A	0.4364	1.1e-08	-0.134004	0.023458	0.945248	rs1797874	TSEN2	0	intronic
Liver Age	rs299652	3	12547657	A	G	0.4742	1.6e-05	-0.100241	0.0232661	0.634339	rs1797874	TSEN2	0	intronic
Liver Age	rs299654	3	12550078	G	A	0.4423	6.2e-09	-0.135963	0.0233913	0.970439	rs1797874	TSEN2	0	intronic
Liver Age	rs299655	3	12550235	G	A	0.4781	2.3e-05	-0.0981095	0.0231685	0.696748	rs1797874	TSEN2	0	intronic
Liver Age	rs299657	3	12551491	G	C	0.4781	2.2e-05	-0.0983484	0.0231687	0.696748	rs1797874	TSEN2	0	intronic
Liver Age	rs299658	3	12552084	G	A	0.4423	8.4e-09	-0.134756	0.0233941	0.970439	rs1797874	TSEN2	0	intronic
Liver Age	rs299659	3	12552506	G	A	0.5	1.5e-06	-0.111631	0.0231868	0.76558	rs1797874	TSEN2	0	intronic
Liver Age	rs299660	3	12552628	C	A	0.5	1.3e-06	-0.112109	0.0231883	0.76558	rs1797874	TSEN2:RNA5SP123	00:00:00	ncRNA_exonic
Liver Age	rs35466636	3	12553068	CT	C	0.4851	1.6e-08	-0.133755	0.0236837	0.69694	rs1797874	TSEN2	0	intronic
Liver Age	rs299661	3	12554069	G	A	0.5	1.5e-06	-0.111663	0.0231881	0.76558	rs1797874	TSEN2	0	intronic
Liver Age	rs299662	3	12556507	A	T	0.4791	2.1e-05	-0.0984771	0.0231706	0.698523	rs1797874	TSEN2:C3orf83	00:00:00	intronic
Liver Age	rs1695227	3	12558890	A	C	0.4791	2.1e-05	-0.0993241	0.023343	0.698523	rs1797874	TSEN2:C3orf83	00:00:00	intronic
Liver Age	rs1797889	3	12559386	G	T	0.4404	5.1e-09	-0.136729	0.0233967	0.970422	rs1797874	TSEN2:C3orf83	00:00:00	intronic
Liver Age	3:12560203_CT_C	3	12560203	C	CT	0.4771	1.2e-05	-0.106398	0.0243343	0.633034	rs1797874	TSEN2:C3orf83	00:00:00	intronic
Liver Age	rs1699351	3	12560317	G	A	0.4414	5.2e-09	-0.136635	0.0233986	0.974603	rs1797874	TSEN2:C3orf83	00:00:00	intronic
Liver Age	rs1618545	3	12560763	T	A	0.4791	1.8e-05	-0.0993689	0.0231758	0.698523	rs1797874	TSEN2:C3orf83	00:00:00	intronic
Liver Age	rs2633441	3	12561111	G	A	0.499	1.3e-06	-0.112388	0.0231966	0.767878	rs1797874	TSEN2:C3orf83	00:00:00	intronic
Liver Age	rs2655262	3	12561249	A	G	0.4414	1.4e-08	-0.132715	0.0234108	0.974603	rs1797874	TSEN2:C3orf83	00:00:00	intronic
Liver Age	rs2648311	3	12561622	T	C	0.4791	2e-05	-0.0987961	0.0231886	0.698523	rs1797874	TSEN2:C3orf83	00:00:00	intronic
Liver Age	rs35470355	3	12562270	CAGAG	C	0.499	2e-06	-0.110474	0.0232427	0.767878	rs1797874	TSEN2:C3orf83	00:00:00	intronic
Liver Age	rs2264371	3	12562413	T	C	0.499	1.4e-06	-0.112091	0.0232057	0.767878	rs1797874	TSEN2:C3orf83	00:00:00	intronic
Liver Age	rs2655261	3	12562637	A	C	0.499	1.2e-06	-0.112671	0.0232377	0.76128	rs1797874	TSEN2:C3orf83	00:00:00	intronic
Liver Age	rs796177	3	12563165	A	G	0.4791	2.2e-05	-0.0984196	0.0231837	0.698523	rs1797874	TSEN2:C3orf83	00:00:00	intronic
Liver Age	rs796176	3	12563379	G	A	0.499	1.9e-06	-0.110619	0.023225	0.767878	rs1797874	TSEN2:C3orf83	00:00:00	intronic
Liver Age	rs796175	3	12563465	A	G	0.4791	2.1e-05	-0.0986708	0.0231822	0.698523	rs1797874	TSEN2:C3orf83	00:00:00	intronic
Liver Age	3:12563515_TAATAAAAAATAAA_T	3	12563515	T	TAATAAAAAATAAA	0.4791	2.8e-05	-0.0975459	0.0232654	0.698523	rs1797874	TSEN2:C3orf83	00:00:00	intronic
Liver Age	rs2596829	3	12563639	C	T	0.4404	9e-09	-0.134611	0.0234158	0.970422	rs1797874	TSEN2:C3orf83	00:00:00	intronic
Liver Age	rs2655260	3	12563640	C	T	0.4404	9e-09	-0.134611	0.0234158	0.970422	rs1797874	TSEN2:C3orf83	00:00:00	intronic
Liver Age	rs796173	3	12564302	G	A	0.4801	2.1e-05	-0.0986212	0.023182	0.694657	rs1797874	TSEN2:C3orf83	00:00:00	intronic
Liver Age	rs796171	3	12565228	G	A	0.498	1.9e-06	-0.110584	0.0232049	0.763895	rs1797874	TSEN2:C3orf83	00:00:00	intronic
Liver Age	rs796169	3	12565796	C	T	0.498	1.6e-06	-0.111257	0.0232155	0.763895	rs1797874	TSEN2:C3orf83	00:00:00	intronic
Liver Age	rs1797880	3	12567677	A	C	0.4791	2.3e-05	-0.0982725	0.0231959	0.698523	rs1797874	TSEN2:C3orf83	00:00:00	intronic
Liver Age	rs299630	3	12568425	G	T	0.498	1.9e-06	-0.11066	0.0232198	0.763895	rs1797874	TSEN2:C3orf83	00:00:00	intronic
Liver Age	rs299632	3	12570572	T	C	0.4861	6.8e-05	-0.0924137	0.0231937	0.668239	rs1797874	TSEN2:C3orf83	00:00:00	intronic
Liver Age	rs299633	3	12570890	G	A	0.4344	3.2e-08	-0.129651	0.0234459	0.945651	rs1797874	TSEN2:C3orf83	00:00:00	intronic
Liver Age	rs299634	3	12570986	C	T	0.4344	2.7e-08	-0.130619	0.0235015	0.945651	rs1797874	TSEN2:C3orf83	00:00:00	intronic
Liver Age	rs150049107	3	12572704	ACAATT	A	0.497	5.1e-06	-0.106296	0.0233061	0.707981	rs1797874	TSEN2:C3orf83	00:00:00	intronic
Liver Age	rs299641	3	12573336	G	A	0.4771	6.2e-05	-0.0931354	0.0232498	0.642412	rs1797874	TSEN2:C3orf83	00:00:00	intronic
Liver Age	rs299643	3	12574512	T	G	0.4841	3.3e-06	-0.108136	0.023245	0.655279	rs1797874	TSEN2:C3orf83	00:00:00	UTR3
Liver Age	rs299644	3	12574897	G	A	0.4841	5.6e-06	-0.105517	0.0232411	0.655279	rs1797874	TSEN2:C3orf83	00:00:00	UTR3
Liver Age	rs299628	3	12577395	C	G	0.4891	4.5e-06	-0.106536	0.0232253	0.6723	rs1797874	TSEN2:C3orf83	00:00:00	intronic
Liver Age	rs116002	3	12578104	G	A	0.4592	5.9e-07	-0.116087	0.0232385	0.810077	rs1797874	TSEN2:C3orf83	00:00:00	intronic
Liver Age	rs1552484	3	12580246	C	G	0.4722	2.8e-07	-0.119168	0.023193	0.797135	rs1797874	TSEN2:C3orf83	00:00:00	intronic
Liver Age	rs1552485	3	12580283	C	T	0.4632	1.9e-07	-0.120771	0.0232055	0.826792	rs1797874	TSEN2:C3orf83	00:00:00	intronic
Liver Age	rs959088	3	12582138	C	G	0.4891	7.5e-08	-0.124554	0.0231594	0.713564	rs1797874	C3orf83	0	intronic
Liver Age	rs34704258	3	12586182	GA	G	0.494	9.3e-08	-0.124514	0.0233217	0.65234	rs1797874	C3orf83	0	intronic
Liver Age	rs2454435	3	12586240	C	T	0.4891	9.3e-08	-0.123634	0.0231569	0.713564	rs1797874	C3orf83	0	intronic
Liver Age	rs2454441	3	12588841	G	A	0.4901	7.2e-08	-0.124674	0.0231486	0.717306	rs1797874	C3orf83	0	intergenic
Liver Age	rs9861919	3	12589861	C	G	0.4871	1.1e-06	-0.112851	0.0231566	0.645626	rs1797874	C3orf83	0	intergenic
Liver Age	rs9861920	3	12589864	T	G	0.4871	1.2e-06	-0.112363	0.0231736	0.63751	rs1797874	C3orf83	0	intergenic
Liver Age	rs9861662	3	12589883	T	C	0.4871	1.1e-06	-0.112988	0.023157	0.645626	rs1797874	C3orf83	0	intergenic
Liver Age	rs13076045	3	12589896	A	G	0.4911	3.2e-06	-0.108571	0.0233206	0.61033	rs1797874	C3orf83	0	intergenic
Liver Age	rs71268425	3	12589903	CA	C	0.4901	3.7e-06	-0.107951	0.0233272	0.608684	rs1797874	C3orf83	0	intergenic
Liver Age	rs9862043	3	12589926	A	G	0.4911	2.7e-06	-0.109529	0.0233352	0.605345	rs1797874	C3orf83	0	intergenic
Liver Age	rs9861779	3	12589928	T	C	0.4911	2.7e-06	-0.109529	0.0233352	0.605345	rs1797874	C3orf83	0	intergenic
Liver Age	rs9861785	3	12589941	T	C	0.4911	2.7e-06	-0.109529	0.0233352	0.605345	rs1797874	C3orf83	0	intergenic
Liver Age	rs770519511	3	12592316	G	GTTATGTTGGGTTATAT	0.4871	1e-06	-0.113281	0.0231583	0.645626	rs1797874	C3orf83	0	intergenic
Liver Age	rs2442816	3	12593204	A	T	0.4901	6.1e-08	-0.125342	0.0231446	0.717306	rs1797874	C3orf83	0	intergenic
Liver Age	rs2596822	3	12596844	C	T	0.4901	7.6e-08	-0.124437	0.0231421	0.717306	rs1797874	C3orf83	0	intergenic
Liver Age	3:12597880_TA_T	3	12597880	T	TA	0.4911	7.3e-08	-0.124658	0.0231532	0.715001	rs1797874	C3orf83	0	upstream
Liver Age	rs2255655	3	12598839	G	C	0.4911	8e-08	-0.124189	0.0231436	0.715001	rs1797874	C3orf83:MKRN2	00:00:00	intronic
Liver Age	rs2255648	3	12598963	G	A	0.4891	1.7e-06	-0.110796	0.023128	0.645179	rs1797874	C3orf83:MKRN2	00:00:00	intronic
Liver Age	rs2596819	3	12600529	C	T	0.4911	8.4e-08	-0.123997	0.0231433	0.709014	rs1797874	C3orf83:MKRN2	00:00:00	intronic
Liver Age	rs2633443	3	12600837	A	G	0.4911	1.1e-07	-0.12301	0.0231676	0.709014	rs1797874	C3orf83:MKRN2	00:00:00	intronic
Liver Age	rs2596820	3	12601941	A	G	0.4911	8.2e-08	-0.12412	0.0231452	0.709014	rs1797874	C3orf83:MKRN2	00:00:00	intronic
Liver Age	rs2454422	3	12603900	A	G	0.4911	8.5e-08	-0.12396	0.0231463	0.709014	rs1797874	MKRN2	0	intronic
Liver Age	rs2450856	3	12604252	A	G	0.4911	8.2e-08	-0.124112	0.0231462	0.709014	rs1797874	MKRN2	0	intronic
Liver Age	rs2596823	3	12608345	C	A	0.02684	2.2e-07	-0.120504	0.0232621	0.638015	rs1797874	MKRN2	0	intronic
Liver Age	rs2596823	3	12608345	G	A	0.4851	2.2e-07	-0.120504	0.0232621	0.638015	rs1797874	MKRN2	0	NA
Liver Age	3:12608980_CT_C	3	12608980	C	CT	0.495	4.9e-09	-0.136361	0.0233054	0.638807	rs1797874	MKRN2	0	intronic
Liver Age	rs2442803	3	12610074	A	G	0.4891	6.5e-08	-0.125071	0.023148	0.714691	rs1797874	MKRN2	0	intronic
Liver Age	rs1986068	3	12610732	C	T	0.4881	6.6e-08	-0.125104	0.0231611	0.716996	rs1797874	MKRN2	0	intronic
Liver Age	rs3036508	3	12610755	GGTTCAAGCA	G	0.4891	6.1e-08	-0.125712	0.0232058	0.713564	rs1797874	MKRN2	0	intronic
Liver Age	rs1813006	4	103001649	T	G	0.05964	2.1e-05	0.217592	0.0511733	0.633524	rs13107325	BANK1	5679	intergenic
Liver Age	rs35225200	4	103146888	C	A	0.09245	4.1e-06	0.202944	0.0440679	0.863334	rs13107325	SLC39A8	25309	intergenic
Liver Age	rs35518360	4	103146890	T	A	0.09245	3.6e-06	0.203908	0.0439854	0.863334	rs13107325	SLC39A8	25307	intergenic
Liver Age	rs13107325	4	103188709	T	C	0.07952	1.8e-09	0.271058	0.0450599	1	rs13107325	SLC39A8	0	exonic
Liver Age	rs13135092	4	103198082	G	A	0.08549	8.1e-07	0.211896	0.0429657	0.92726	rs13107325	SLC39A8	0	intronic
Liver Age	rs10668066	7	120965464	GCACC	G	0.2326	1e-07	-0.143298	0.0268989	0.80267	rs12539772	WNT16	0	UTR5
Liver Age	rs10668066	7	120965464	GTACC	G	0.006958	1e-07	-0.143298	0.0268989	0.80267	rs12539772	WNT16	0	NA
Liver Age	rs3779381	7	120966790	G	A	0.2565	1.7e-06	-0.126562	0.0264223	0.931779	rs12539772	WNT16	0	intronic
Liver Age	rs142005327	7	120969969	GCT	G	0.2545	9.3e-07	-0.12976	0.0264452	0.9318	rs12539772	WNT16	0	intronic
Liver Age	rs3801387	7	120974765	G	A	0.2634	7.7e-08	-0.138709	0.0258139	0.985488	rs12539772	WNT16	0	intronic
Liver Age	rs55963900	7	120977734	A	G	0.2634	5e-08	-0.140707	0.0258136	0.985488	rs12539772	WNT16	0	intronic
Liver Age	rs10242100	7	120983343	G	A	0.2634	7.4e-08	-0.138954	0.0258209	0.985488	rs12539772	WNT16	2184	intergenic
Liver Age	rs3801383	7	120994169	T	G	0.2604	4.3e-08	-0.141395	0.025813	1	rs12539772	FAM3C	0	intronic
Liver Age	rs3801382	7	120998277	G	T	0.2604	5.7e-08	-0.140076	0.0258055	1	rs12539772	FAM3C	0	intronic
Liver Age	rs7807953	7	121000718	T	C	0.2604	4.2e-08	-0.141425	0.0258061	1	rs12539772	FAM3C	0	intronic
Liver Age	rs7808155	7	121000931	G	A	0.2604	4.2e-08	-0.141435	0.0258065	1	rs12539772	FAM3C	0	intronic
Liver Age	rs12539772	7	121005636	A	T	0.2604	4.2e-08	-0.141431	0.025807	1	rs12539772	FAM3C	0	intronic
Liver Age	rs56364616	7	121017474	A	C	0.2575	2.6e-07	-0.133809	0.0259795	0.985355	rs12539772	FAM3C	0	intronic
Liver Age	rs917727	7	121018579	T	C	0.2575	2.6e-07	-0.13366	0.0259646	0.985355	rs12539772	FAM3C	0	intronic
Liver Age	rs917726	7	121018857	T	A	0.2575	2.2e-07	-0.134676	0.0259719	0.985355	rs12539772	FAM3C	0	intronic
Liver Age	rs718766	7	121025502	C	T	0.2575	1.4e-07	-0.136765	0.0259842	0.985355	rs12539772	FAM3C	0	intronic
Liver Age	7:121026746_CAT_C	7	121026746	C	CAT	0.3022	3.2e-07	-0.13232	0.0258964	0.801545	rs12539772	FAM3C	0	intronic
Liver Age	rs12531355	7	121027434	T	C	0.2505	3.2e-07	-0.133754	0.0261587	0.942413	rs12539772	FAM3C	0	intronic
Liver Age	rs7776725	7	121033121	C	T	0.2704	6.1e-07	-0.128238	0.0257109	0.907625	rs12539772	FAM3C	0	intronic
Liver Age	7:121037822_GA_G	7	121037822	G	GA	0.2744	4.7e-07	0.134052	0.0266056	0.899247	rs12539772	CYCSP19	683	upstream
Liver Age	rs7801915	7	121039724	T	G	0.2704	5.6e-07	-0.131695	0.0263183	0.907625	rs12539772	CYCSP19	902	downstream
Liver Age	rs28395249	7	121040336	T	G	0.2704	5.8e-07	-0.131576	0.0263234	0.907625	rs12539772	CYCSP19	1514	intergenic
Liver Age	rs12171617	7	121040782	A	G	0.2704	5.8e-07	-0.131555	0.0263236	0.907625	rs12539772	CYCSP19	1960	intergenic
Liver Age	rs71464300	12	102398232	G	A	0.1511	1.8e-08	0.18495	0.0328364	0.716568	rs11111209	DRAM1	0	intronic
Liver Age	rs11111138	12	102421290	G	A	0.1501	3.1e-08	0.180837	0.032679	0.721949	rs11111209	CCDC53	0	intronic
Liver Age	rs35016757	12	102470174	G	A	0.1501	3.8e-08	0.178452	0.0324588	0.721949	rs11111209	NUP37	0	intronic
Liver Age	rs10778171	12	102477187	T	A	0.1501	4.4e-08	0.177616	0.0324501	0.721949	rs11111209	NUP37	0	intronic
Liver Age	rs11111169	12	102510774	T	C	0.1521	7.7e-08	0.173887	0.0323627	0.711247	rs11111209	NUP37	0	intronic
Liver Age	rs11111203	12	102593744	G	A	0.1451	3.8e-08	0.181906	0.0330616	0.749792	rs11111209	PMCH	2120	intergenic
Liver Age	rs11111209	12	102600598	C	T	0.1143	1.8e-08	0.200947	0.0357083	1	rs11111209	PMCH	8974	intergenic
Liver Age	rs113281963	12	102611848	T	C	0.1143	1.9e-08	0.201379	0.0358407	1	rs11111209	RN7SL793P	456	upstream
Liver Age	rs11111228	12	102648734	A	G	0.1441	4.8e-08	0.179241	0.032838	0.740935	rs11111209	RP11-18O15.1	24422	intergenic
Liver Age	rs73186002	12	102669148	G	A	0.1451	4.1e-08	0.180129	0.03282	0.749792	rs11111209	RP11-18O15.1	44836	intergenic
Liver Age	rs77353655	12	102671553	G	A	0.1074	4.9e-08	0.201188	0.0368838	1	rs77353655	RP11-18O15.1	47241	intergenic
Liver Age	rs10467018	12	102674148	T	C	0.1471	4.3e-08	0.179785	0.03282	0.738463	rs11111209	RP11-18O15.1	49836	intergenic
Liver Age	rs7978057	12	102715235	A	G	0.1441	7.3e-08	0.17674	0.032829	0.740935	rs11111209	IGF1	74409	intergenic
Liver Age	rs73187920	12	102752878	T	G	0.1412	8.9e-07	0.164673	0.0335033	0.658379	rs11111209	IGF1	36766	intergenic
Liver Age	rs11111256	12	102761471	A	G	0.1412	6.1e-07	0.167522	0.0335785	0.658379	rs11111209	IGF1	28173	intergenic
Liver Age	rs12855892	13	74674447	G	C	0.08449	2.9e-07	-0.210652	0.0410644	0.600896	rs76652635	KLF12	0	intronic
Liver Age	rs76652635	13	74689496	G	A	0.07157	1.5e-08	-0.257198	0.0454589	1	rs76652635	KLF12	0	intronic
Liver Age	rs12889267	14	21542766	G	A	0.1332	1.8e-07	-0.160735	0.0308184	0.667639	rs45515493	ARHGEF40	0	exonic
Liver Age	rs66995536	14	21564859	A	G	0.1352	5.8e-08	-0.165547	0.0305164	0.733099	rs45515493	ZNF219	0	intronic
Liver Age	rs2319625	14	21565146	T	C	0.1352	6.3e-08	-0.165098	0.0305154	0.733099	rs45515493	ZNF219	0	intronic
Liver Age	rs2319626	14	21565149	C	G	0.1342	6e-08	-0.165319	0.0305147	0.724314	rs45515493	ZNF219	0	intronic
Liver Age	rs2319627	14	21565189	C	T	0.1352	5.9e-08	-0.165401	0.0305108	0.733099	rs45515493	ZNF219	0	intronic
Liver Age	rs1952512	14	21567489	A	G	0.08748	3.6e-07	-0.197116	0.038719	0.728412	rs45515493	ZNF219:TMEM253	00:00:00	intronic
Liver Age	rs45515493	14	21572642	G	C	0.1183	5.1e-09	-0.19537	0.0334271	1	rs45515493	ZNF219	0	intronic
Liver Age	rs45486304	14	21572840	T	C	0.1183	5.5e-09	-0.194957	0.0334265	1	rs45515493	ZNF219	0	UTR5
Liver Age	rs36100359	14	21578007	A	G	0.1193	7.8e-09	-0.192266	0.0333074	0.99071	rs45515493	RP11-998D10.4	0	ncRNA_intronic
Liver Age	rs10400725	14	21583378	T	A	0.1412	1.4e-06	-0.152627	0.0316672	0.818504	rs45515493	RP11-998D10.4	0	ncRNA_intronic
Liver Age	rs12895726	14	21587865	T	C	0.1103	8.4e-08	-0.19287	0.0359884	0.907889	rs45515493	RP11-998D10.4	3002	intergenic
Liver Age	rs12434837	14	21588423	T	C	0.1093	2.4e-07	-0.193064	0.0373597	0.898919	rs45515493	RP11-998D10.4	3560	intergenic
Liver Age	14:21588661:A:AAACT	14	21588661	A	AAACT	0.1123	NA	NA	NA	0.889392	rs45515493	RP11-998D10.4	3798	intergenic
Liver Age	14:21588661:A:AAATT	14	21588661	AAATT	A	0.2823	NA	NA	NA	0.889392	rs45515493	RP11-998D10.4	3798	NA
Liver Age	14:21588720_GA_G	14	21588720	G	GA	0.1103	1.8e-05	-0.166542	0.0388038	0.889593	rs45515493	RP11-998D10.4	3857	intergenic
Liver Age	rs12432623	14	21588779	G	T	0.1123	1.8e-06	-0.179847	0.0376476	0.889392	rs45515493	RP11-998D10.4	3916	intergenic
Liver Age	rs6142046	20	32514061	T	C	0.3787	5.2e-06	-0.107644	0.023618	0.688132	rs370844658	TPM3P2	12918	intergenic
Liver Age	rs6059554	20	32514092	A	T	0.3072	0.00018	-0.0909417	0.0243149	0.715042	rs370844658	TPM3P2	12949	intergenic
Liver Age	rs6059555	20	32514324	C	G	0.3072	0.00018	-0.0910134	0.0243139	0.715042	rs370844658	TPM3P2	13181	intergenic
Liver Age	rs9679981	20	32514914	G	A	0.3072	0.00018	-0.0910632	0.0243132	0.715042	rs370844658	TPM3P2	13771	intergenic
Liver Age	rs4911374	20	32516001	C	T	0.3072	0.00018	-0.0910647	0.0243431	0.715042	rs370844658	TPM3P2	14858	intergenic
Liver Age	rs4911375	20	32516022	A	C	0.3072	0.00021	-0.0901856	0.0243436	0.715042	rs370844658	TPM3P2	14879	intergenic
Liver Age	rs6059558	20	32516830	C	G	0.3062	0.00018	-0.0909265	0.0243146	0.711721	rs370844658	TPM3P2	15687	intergenic
Liver Age	rs6057945	20	32517180	T	A	0.3082	0.00019	-0.0908446	0.0243199	0.710412	rs370844658	TPM3P2	16037	intergenic
Liver Age	rs6120440	20	32517585	A	G	0.3072	0.0002	-0.0903294	0.0243121	0.715042	rs370844658	TPM3P2	16442	intergenic
Liver Age	rs725478	20	32518354	A	G	0.3072	0.00017	-0.0912891	0.0243096	0.715042	rs370844658	TPM3P2	17211	intergenic
Liver Age	rs761238	20	32519988	T	G	0.3072	0.00019	-0.0907739	0.0243043	0.715042	rs370844658	TPM3P2	18845	intergenic
Liver Age	rs761236	20	32520051	G	A	0.3072	0.00017	-0.0914931	0.0243018	0.715042	rs370844658	TPM3P2	18908	intergenic
Liver Age	20:32521034_ATTTTTTTTTTTTT_A	20	32521034	A	ATTTTTTTTTTTTT	0.2982	0.0004	-0.0885816	0.0250286	0.658114	rs370844658	TPM3P2	19891	intergenic
Liver Age	rs6059574	20	32523172	G	C	0.3131	0.00015	-0.092044	0.0242333	0.688728	rs370844658	TPM3P2	22029	intergenic
Liver Age	rs2377955	20	32525370	G	A	0.3082	7e-05	-0.0965947	0.0242846	0.711447	rs370844658	TPM3P2	24227	intergenic
Liver Age	rs8119076	20	32525715	G	A	0.3797	2.4e-06	-0.111306	0.0235798	0.686094	rs370844658	TPM3P2	24572	intergenic
Liver Age	rs4911136	20	32525872	T	C	0.3787	3.5e-06	-0.109288	0.0235648	0.688132	rs370844658	TPM3P2	24729	intergenic
Liver Age	rs6142050	20	32527128	A	G	0.3797	3.6e-06	-0.109125	0.0235614	0.68465	rs370844658	PIGPP3	25839	intergenic
Liver Age	rs6059577	20	32527686	C	T	0.3777	3.1e-06	-0.10993	0.0235616	0.690211	rs370844658	PIGPP3	25281	intergenic
Liver Age	rs6059578	20	32527706	C	G	0.3062	9.1e-05	-0.0948924	0.0242554	0.718719	rs370844658	PIGPP3	25261	intergenic
Liver Age	rs6059579	20	32527865	G	C	0.3728	3.6e-06	-0.109302	0.0236019	0.70658	rs370844658	PIGPP3	25102	intergenic
Liver Age	rs6059580	20	32527873	C	T	0.3718	3.4e-06	-0.109627	0.0236014	0.708835	rs370844658	PIGPP3	25094	intergenic
Liver Age	rs6059581	20	32528388	A	C	0.3072	8.8e-05	-0.0950881	0.0242491	0.715042	rs370844658	PIGPP3	24579	intergenic
Liver Age	rs6059583	20	32532114	G	T	0.3022	8e-05	-0.0955074	0.0242193	0.736767	rs370844658	PIGPP3	20853	intergenic
Liver Age	rs6142051	20	32533018	C	T	0.3738	2.7e-06	-0.110031	0.0234587	0.709137	rs370844658	PIGPP3	19949	intergenic
Liver Age	rs761235	20	32534408	G	A	0.3022	7.5e-05	-0.0958658	0.0242169	0.736767	rs370844658	PIGPP3	18559	intergenic
Liver Age	rs4911379	20	32535305	C	A	0.3032	7.3e-05	-0.0960405	0.0242186	0.73288	rs370844658	PIGPP3	17662	intergenic
Liver Age	rs4911137	20	32535463	T	C	0.3738	2.2e-06	-0.111366	0.0235188	0.709137	rs370844658	PIGPP3	17504	intergenic
Liver Age	rs973409	20	32536364	C	T	0.3022	6.5e-05	-0.0966776	0.0242163	0.736767	rs370844658	PIGPP3	16603	intergenic
Liver Age	rs10626111	20	32537183	CCT	C	0.3022	5.6e-05	-0.0977212	0.0242651	0.736767	rs370844658	PIGPP3	15784	intergenic
Liver Age	rs11380080	20	32537884	TA	T	0.3181	9.7e-05	-0.0950665	0.0243909	0.680983	rs370844658	PIGPP3	15083	intergenic
Liver Age	rs6142055	20	32539806	C	T	0.3678	1.5e-06	-0.113362	0.0235849	0.728457	rs370844658	PIGPP3	13161	intergenic
Liver Age	rs6141431	20	32540314	A	G	0.3748	1.6e-06	-0.113176	0.0235612	0.70689	rs370844658	PIGPP3	12653	intergenic
Liver Age	rs6059586	20	32540501	A	G	0.3022	6.1e-05	-0.0972017	0.0242537	0.736767	rs370844658	PIGPP3	12466	intergenic
Liver Age	rs9753690	20	32540801	G	C	0.3738	2.1e-06	-0.111708	0.0235703	0.709137	rs370844658	PIGPP3	12166	intergenic
Liver Age	rs9753679	20	32540860	A	G	0.3748	1.6e-06	-0.113193	0.0235676	0.70689	rs370844658	PIGPP3	12107	intergenic
Liver Age	rs7263727	20	32540939	C	T	0.3738	1.7e-06	-0.112765	0.0235687	0.709137	rs370844658	PIGPP3	12028	intergenic
Liver Age	rs6142056	20	32541155	C	T	0.3738	1.7e-06	-0.112757	0.0235683	0.709137	rs370844658	PIGPP3	11812	intergenic
Liver Age	rs1319363	20	32541876	A	T	0.3022	3.8e-05	-0.100018	0.0242637	0.736767	rs370844658	PIGPP3	11091	intergenic
Liver Age	rs7264201	20	32541991	G	A	0.3738	1.7e-06	-0.112761	0.0235756	0.709137	rs370844658	PIGPP3	10976	intergenic
Liver Age	rs7264204	20	32542000	G	A	0.3738	1.7e-06	-0.112761	0.0235756	0.709137	rs370844658	PIGPP3	10967	intergenic
Liver Age	rs7270891	20	32542116	A	G	0.3738	1.6e-06	-0.112975	0.0235702	0.709137	rs370844658	PIGPP3	10851	intergenic
Liver Age	rs6142058	20	32542801	G	A	0.3738	1.7e-06	-0.11294	0.0235693	0.709137	rs370844658	PIGPP3	10166	intergenic
Liver Age	rs6059587	20	32542926	C	G	0.3022	3.6e-05	-0.100212	0.024265	0.736767	rs370844658	PIGPP3	10041	intergenic
Liver Age	rs2050208	20	32543573	G	A	0.3738	1.6e-06	-0.113141	0.0235687	0.709137	rs370844658	PIGPP3	9394	intergenic
Liver Age	rs6142060	20	32544846	C	T	0.3738	1.7e-06	-0.112762	0.023571	0.709137	rs370844658	PIGPP3	8121	intergenic
Liver Age	rs113126879	20	32545795	GGC	G	0.3787	3.7e-06	-0.109249	0.0236061	0.68226	rs370844658	PIGPP3	7172	intergenic
Liver Age	rs58393429	20	32545802	G	C	0.3738	1.4e-06	-0.113766	0.023599	0.709137	rs370844658	PIGPP3	7165	intergenic
Liver Age	rs6088355	20	32545887	G	A	0.3022	3.9e-05	-0.0997339	0.0242602	0.736767	rs370844658	PIGPP3	7080	intergenic
Liver Age	rs4911380	20	32546224	T	C	0.3738	1.8e-06	-0.112453	0.0235645	0.709137	rs370844658	PIGPP3	6743	intergenic
Liver Age	rs767166262	20	32546357	A	AAAAAAG	0.3101	1.5e-05	-0.10521	0.0243366	0.737112	rs370844658	PIGPP3	6610	intergenic
Liver Age	rs11699022	20	32547149	A	G	0.3748	2.3e-06	-0.111466	0.0235685	0.698061	rs370844658	PIGPP3	5818	intergenic
Liver Age	rs11697074	20	32547152	G	A	0.3748	2.3e-06	-0.111429	0.0235679	0.698061	rs370844658	PIGPP3	5815	intergenic
Liver Age	rs2377956	20	32547380	C	G	0.3052	5.1e-05	-0.0983359	0.0242846	0.723415	rs370844658	PIGPP3	5587	intergenic
Liver Age	rs4911138	20	32547699	T	G	0.3738	1.9e-06	-0.11229	0.0235665	0.709137	rs370844658	PIGPP3	5268	intergenic
Liver Age	rs4243974	20	32547868	C	T	0.3738	1.9e-06	-0.112284	0.0235665	0.709137	rs370844658	PIGPP3	5099	intergenic
Liver Age	rs6142061	20	32548335	G	A	0.3738	1.9e-06	-0.112258	0.0235672	0.709137	rs370844658	PIGPP3	4632	intergenic
Liver Age	rs6142062	20	32548512	G	C	0.3738	1.9e-06	-0.112253	0.0235668	0.709137	rs370844658	PIGPP3	4455	intergenic
Liver Age	rs6141432	20	32548597	G	A	0.3738	1.9e-06	-0.11236	0.0235683	0.709137	rs370844658	PIGPP3	4370	intergenic
Liver Age	rs6141433	20	32548862	C	T	0.3738	1.9e-06	-0.112367	0.0235671	0.709137	rs370844658	PIGPP3	4105	intergenic
Liver Age	20:32549105_AAAT_A	20	32549105	A	AAAT	0.335	0.00019	-0.090869	0.0243322	0.6231	rs370844658	PIGPP3	3862	intergenic
Liver Age	rs6142063	20	32549278	G	A	0.3012	3.8e-05	-0.100017	0.0242898	0.74158	rs370844658	PIGPP3	3689	intergenic
Liver Age	20:32549286_TA_T	20	32549286	T	TA	0.3658	0.0001	-0.106056	0.0273266	0.691484	rs370844658	PIGPP3	3681	intergenic
Liver Age	rs6142064	20	32549845	T	C	0.3718	1.9e-06	-0.112261	0.0235708	0.715055	rs370844658	PIGPP3	3122	intergenic
Liver Age	rs6057957	20	32549858	G	T	0.3002	4.4e-05	-0.099211	0.0242728	0.745599	rs370844658	PIGPP3	3109	intergenic
Liver Age	rs4911381	20	32550345	C	G	0.3718	2.1e-06	-0.111876	0.023568	0.715055	rs370844658	PIGPP3	2622	intergenic
Liver Age	rs6141434	20	32551247	G	T	0.3718	2.1e-06	-0.111877	0.0235681	0.715055	rs370844658	PIGPP3	1720	intergenic
Liver Age	rs6141435	20	32551279	A	G	0.3718	2.1e-06	-0.111876	0.0235681	0.715055	rs370844658	PIGPP3	1688	intergenic
Liver Age	rs4911139	20	32551535	A	G	0.3718	1.9e-06	-0.112236	0.0235666	0.715055	rs370844658	PIGPP3	1432	intergenic
Liver Age	rs1883707	20	32552587	T	C	0.3728	2.3e-06	-0.111355	0.0235779	0.712739	rs370844658	PIGPP3	380	upstream
Liver Age	rs1883706	20	32552877	A	G	0.3718	4.5e-06	-0.108626	0.0236934	0.715055	rs370844658	PIGPP3	90	upstream
Liver Age	rs1883705	20	32552878	T	C	0.3718	3.1e-06	-0.110543	0.0236847	0.715055	rs370844658	PIGPP3	89	upstream
Liver Age	rs4012234	20	32553047	G	T	0.3708	8.7e-07	-0.115995	0.0235842	0.717418	rs370844658	PIGPP3	0	ncRNA_exonic
Liver Age	rs4911382	20	32553095	T	C	0.3708	8.6e-07	-0.116035	0.0235837	0.717418	rs370844658	PIGPP3	0	ncRNA_exonic
Liver Age	rs2377957	20	32554473	G	A	0.2942	1.1e-05	-0.106945	0.0243247	0.77398	rs370844658	PIGPP3	1090	intergenic
Liver Age	rs6141436	20	32554571	A	T	0.3658	3.1e-07	-0.120731	0.0235944	0.741212	rs370844658	PIGPP3	1188	intergenic
Liver Age	rs4911383	20	32555779	G	A	0.2942	8.5e-06	-0.108302	0.0243287	0.77398	rs370844658	PIGPP3	2396	intergenic
Liver Age	rs4911384	20	32555807	T	C	0.3658	3.2e-07	-0.120593	0.0235955	0.741212	rs370844658	PIGPP3	2424	intergenic
Liver Age	rs111802259	20	32556127	AT	A	0.3638	2.2e-07	-0.122396	0.0236261	0.755467	rs370844658	PIGPP3	2744	intergenic
Liver Age	rs6120463	20	32556389	C	G	0.2932	8.1e-06	-0.108555	0.0243315	0.779065	rs370844658	PIGPP3	3006	intergenic
Liver Age	rs6142067	20	32556572	T	C	0.3638	2.1e-07	-0.122464	0.0235964	0.755467	rs370844658	PIGPP3	3189	intergenic
Liver Age	rs6059596	20	32557119	T	C	0.2932	8.6e-06	-0.10829	0.024333	0.779065	rs370844658	PIGPP3	3736	intergenic
Liver Age	rs6142068	20	32557172	C	T	0.3598	2.7e-07	-0.121561	0.0236345	0.770871	rs370844658	PIGPP3	3789	intergenic
Liver Age	rs6088360	20	32557189	G	A	0.2932	7.8e-06	-0.108804	0.0243337	0.779065	rs370844658	PIGPP3	3806	intergenic
Liver Age	rs6088361	20	32557326	A	G	0.2992	8.7e-06	-0.107946	0.0242728	0.75803	rs370844658	PIGPP3	3943	intergenic
Liver Age	rs10485503	20	32557842	G	A	0.3618	1.9e-07	-0.123119	0.0236146	0.773175	rs370844658	PIGPP3	4459	intergenic
Liver Age	rs4911385	20	32558593	A	C	0.2932	6.6e-06	-0.109579	0.0243164	0.779065	rs370844658	PIGPP3	5210	intergenic
Liver Age	rs6141437	20	32558855	T	C	0.3608	1.8e-07	-0.12327	0.0236127	0.775955	rs370844658	PIGPP3	5472	intergenic
Liver Age	rs6142069	20	32560542	A	G	0.3608	1.9e-07	-0.123047	0.0236129	0.775955	rs370844658	PIGPP3	7159	intergenic
Liver Age	rs6142071	20	32561487	T	C	0.4533	2.5e-06	-0.109489	0.0232686	0.606645	rs370844658	PIGPP3	8104	intergenic
Liver Age	20:32563820_GTATATA_G	20	32563820	G	GTATATA	0.3439	1e-07	-0.126657	0.0237946	0.761648	rs370844658	RP5-1125A11.1	7037	intergenic
Liver Age	rs4911389	20	32565041	G	A	0.2932	5.4e-06	-0.110666	0.0243205	0.779065	rs370844658	RP5-1125A11.1	5816	intergenic
Liver Age	rs4911390	20	32565207	C	T	0.2922	5e-06	-0.111034	0.0243199	0.775701	rs370844658	RP5-1125A11.1	5650	intergenic
Liver Age	rs761234	20	32568885	T	C	0.4533	1.8e-06	-0.111009	0.0232759	0.613365	rs370844658	RP5-1125A11.1	1972	intergenic
Liver Age	rs761233	20	32568886	G	A	0.3608	1.2e-07	-0.125018	0.0236204	0.775955	rs370844658	RP5-1125A11.1	1971	intergenic
Liver Age	rs4911392	20	32570518	C	G	0.2942	5.2e-06	-0.110717	0.0243014	0.782455	rs370844658	RP5-1125A11.1	339	downstream
Liver Age	rs138968816	20	32570787	AG	A	0.2962	1.9e-05	-0.104543	0.0244398	0.772321	rs370844658	RP5-1125A11.1	70	downstream
Liver Age	rs4911393	20	32570926	G	A	0.2942	5.2e-06	-0.110717	0.0243014	0.782455	rs370844658	RP5-1125A11.1	0	ncRNA_exonic
Liver Age	rs11167221	20	32572046	CA	C	0.2922	6.6e-06	-0.109634	0.0243331	0.775701	rs370844658	RP5-1125A11.1	0	ncRNA_intronic
Liver Age	rs11697165	20	32573284	T	C	0.4543	1.9e-06	-0.110792	0.0232609	0.610798	rs370844658	RP5-1125A11.1	0	ncRNA_intronic
Liver Age	rs6057961	20	32573811	G	A	0.2932	4.5e-06	-0.11147	0.0243078	0.779065	rs370844658	RP5-1125A11.1	0	ncRNA_intronic
Liver Age	rs6142078	20	32573900	T	C	0.4543	1.9e-06	-0.110887	0.0232632	0.610798	rs370844658	RP5-1125A11.1	0	ncRNA_intronic
Liver Age	rs4911394	20	32577327	T	C	0.2932	5.8e-06	-0.110179	0.0243088	0.779065	rs370844658	RP5-1125A11.1	0	ncRNA_intronic
Liver Age	rs4911395	20	32579901	G	T	0.3608	1.3e-07	-0.124579	0.0236075	0.775955	rs370844658	RP5-1125A11.1	0	ncRNA_intronic
Liver Age	rs4911396	20	32579945	G	C	0.3618	1.4e-07	-0.124321	0.0236078	0.765337	rs370844658	RP5-1125A11.1	0	ncRNA_intronic
Liver Age	rs1007090	20	32582871	C	T	0.2922	1.1e-05	-0.106968	0.0243271	0.775701	rs370844658	RALY	0	intronic
Liver Age	rs2284377	20	32586682	C	T	0.2922	1e-05	-0.107359	0.0243218	0.775701	rs370844658	RALY	0	intronic
Liver Age	rs2284378	20	32588095	C	T	0.2922	1.1e-05	-0.107139	0.0243226	0.775701	rs370844658	RALY	0	intronic
Liver Age	rs2300204	20	32588773	A	G	0.2932	1.2e-05	-0.106604	0.0243153	0.779065	rs370844658	RALY	0	intronic
Liver Age	rs2300205	20	32589780	T	C	0.2932	1.4e-05	-0.105699	0.024315	0.779065	rs370844658	RALY	0	intronic
Liver Age	rs2300206	20	32589808	C	G	0.2922	1e-05	-0.107327	0.0243217	0.775701	rs370844658	RALY	0	intronic
Liver Age	rs2284379	20	32594642	C	T	0.2922	1e-05	-0.107301	0.0243222	0.775701	rs370844658	RALY	0	intronic
Liver Age	rs2268078	20	32596704	A	G	0.3072	1.8e-05	-0.103787	0.0242185	0.716061	rs370844658	RALY	0	intronic
Liver Age	rs2268079	20	32596750	G	A	0.3608	3.5e-07	-0.120299	0.0236148	0.768076	rs370844658	RALY	0	intronic
Liver Age	rs2268080	20	32597716	A	G	0.2922	1e-05	-0.107296	0.0243224	0.775701	rs370844658	RALY	0	intronic
Liver Age	rs111363781	20	32600248	CCTCTTCTCTTT	C	0.3598	2.9e-07	-0.122175	0.0238134	0.764093	rs370844658	RALY	0	intronic
Liver Age	rs2268082	20	32603927	A	T	0.4533	1.4e-06	-0.112076	0.0232366	0.611605	rs370844658	RALY:RP5-1125A11.4	00:00:00	ncRNA_intronic
Liver Age	rs11466903	20	32604887	GTTAACTTGTATCCCTATTTGATGTGTTTTCC	G	0.2922	1e-05	-0.107303	0.0243208	0.775701	rs370844658	RALY:RP5-1125A11.4	00:00:00	ncRNA_intronic
Liver Age	rs1054534	20	32605327	C	G	0.3588	1.8e-07	-0.123177	0.0236226	0.767966	rs370844658	RALY:RP5-1125A11.4	00:00:00	ncRNA_exonic
Liver Age	rs201717151	20	32606488	G	GTT	0.4533	1.3e-06	-0.112523	0.0232661	0.611605	rs370844658	RALY	0	intronic
Liver Age	rs6141444	20	32607610	A	G	0.3588	2e-07	-0.122723	0.0236221	0.767966	rs370844658	RALY	0	intronic
Liver Age	rs4911397	20	32607846	G	A	0.2922	1e-05	-0.107318	0.0243197	0.775701	rs370844658	RALY	0	intronic
Liver Age	rs4911143	20	32607854	G	A	0.2922	1e-05	-0.107397	0.0243191	0.775701	rs370844658	RALY	0	intronic
Liver Age	rs1555075	20	32610401	C	T	0.2922	1e-05	-0.10741	0.0243199	0.775701	rs370844658	RALY	0	intronic
Liver Age	rs769925299	20	32613114	T	TC	0.2922	1.9e-05	-0.105105	0.0245467	0.775701	rs370844658	RALY	0	intronic
Liver Age	rs6059635	20	32613493	T	A	0.2903	2.4e-05	-0.10304	0.0243867	0.758131	rs370844658	RALY	0	intronic
Liver Age	rs11697947	20	32613494	T	A	0.3141	1.6e-05	-0.10526	0.0243756	0.685879	rs370844658	RALY	0	intronic
Liver Age	rs1055857	20	32613873	G	A	0.2932	1.2e-05	-0.106552	0.0243131	0.779065	rs370844658	RALY	0	intronic
Liver Age	rs4911144	20	32614371	G	A	0.2922	1e-05	-0.107334	0.0243194	0.775701	rs370844658	RALY	0	intronic
Liver Age	20:32614376_AT_A	20	32614376	A	AT	0.2932	7.7e-06	-0.109094	0.0243834	0.779065	rs370844658	RALY	0	intronic
Liver Age	rs4911145	20	32615223	G	A	0.3588	1.8e-07	-0.123192	0.0236252	0.767966	rs370844658	RALY	0	intronic
Liver Age	rs539244431	20	32618861	CT	AT	0.01093	NA	NA	NA	0.775701	rs370844658	RALY	0	intronic
Liver Age	rs35489907	20	32618861	C	CT	0.2922	NA	NA	NA	0.775701	rs370844658	RALY	0	intronic
Liver Age	rs6059639	20	32619136	G	A	0.2922	1e-05	-0.107436	0.0243211	0.775701	rs370844658	RALY	0	intronic
Liver Age	20:32620314_GT_G	20	32620314	G	GT	0.2922	1.3e-05	-0.106081	0.0243439	0.775701	rs370844658	RALY	0	intronic
Liver Age	rs6120487	20	32622608	G	A	0.2932	1.5e-05	-0.105144	0.0243124	0.779065	rs370844658	RALY	0	intronic
Liver Age	rs4911399	20	32623418	A	C	0.3588	2.2e-07	-0.12242	0.0236198	0.767966	rs370844658	RALY	0	intronic
Liver Age	rs2056990	20	32623464	T	C	0.2922	1.2e-05	-0.106603	0.0243197	0.775701	rs370844658	RALY	0	intronic
Liver Age	rs1883524	20	32626107	A	G	0.2932	1.5e-05	-0.105392	0.0243122	0.779065	rs370844658	RALY	0	intronic
Liver Age	rs2268084	20	32631388	C	T	0.4523	1.8e-06	-0.11115	0.023274	0.607444	rs370844658	RALY	0	intronic
Liver Age	rs2284384	20	32636478	T	C	0.2922	1.5e-05	-0.105355	0.0243291	0.775701	rs370844658	RALY	0	intronic
Liver Age	rs4911146	20	32640047	G	C	0.2922	1.4e-05	-0.105752	0.0243312	0.767271	rs370844658	RALY	0	intronic
Liver Age	rs3787230	20	32640272	G	A	0.2922	1.5e-05	-0.105444	0.0243265	0.775701	rs370844658	RALY	0	intronic
Liver Age	rs2300209	20	32643100	C	T	0.3598	5.6e-07	-0.11824	0.0236242	0.771944	rs370844658	RALY	0	intronic
Liver Age	rs6059649	20	32643877	T	C	0.2922	1.4e-05	-0.105606	0.0243337	0.775701	rs370844658	RALY	0	intronic
Liver Age	rs2284386	20	32644396	A	G	0.2932	1.6e-05	-0.105013	0.0243179	0.779065	rs370844658	RALY	0	intronic
Liver Age	rs2284387	20	32644588	A	G	0.2922	1.4e-05	-0.105572	0.0243328	0.775701	rs370844658	RALY	0	intronic
Liver Age	rs6059651	20	32645052	C	T	0.2922	1.4e-05	-0.105558	0.0243329	0.775701	rs370844658	RALY	0	intronic
Liver Age	rs8119937	20	32645551	T	C	0.2932	1.6e-05	-0.104853	0.0243254	0.779065	rs370844658	RALY	0	intronic
Liver Age	rs909884	20	32646063	T	G	0.2922	1.4e-05	-0.105689	0.0243329	0.775701	rs370844658	RALY	0	intronic
Liver Age	rs112591979	20	32646307	ATACT	A	0.2922	1.4e-05	-0.105865	0.0244	0.775701	rs370844658	RALY	0	intronic
Liver Age	rs2268086	20	32648738	G	A	0.3579	3.1e-07	-0.120861	0.0236307	0.76402	rs370844658	RALY	0	intronic
Liver Age	rs2268088	20	32649064	T	G	0.2922	1.4e-05	-0.105579	0.0243344	0.775701	rs370844658	RALY	0	intronic
Liver Age	rs11167226	20	32654502	CT	C	0.3191	1.1e-05	-0.107488	0.0244959	0.656458	rs370844658	RALY	0	intronic
Liver Age	rs4911401	20	32654562	A	C	0.2932	1.3e-05	-0.106232	0.0243207	0.771274	rs370844658	RALY	0	intronic
Liver Age	rs2284388	20	32655741	G	A	0.2922	1.3e-05	-0.105953	0.0243218	0.775701	rs370844658	RALY	0	intronic
Liver Age	rs2284389	20	32656841	G	C	0.2932	1.5e-05	-0.105282	0.0243131	0.779065	rs370844658	RALY	0	intronic
Liver Age	rs932388	20	32657378	T	C	0.3569	2.2e-07	-0.12241	0.0236297	0.760106	rs370844658	RALY	0	intronic
Liver Age	rs2235597	20	32665614	T	G	0.2932	1.2e-05	-0.106682	0.0243208	0.770612	rs370844658	RALY	0	intronic
Liver Age	rs2268089	20	32667298	C	T	0.2932	1.2e-05	-0.106319	0.0243162	0.779065	rs370844658	RALY	0	intronic
Liver Age	rs4911147	20	32667607	A	C	0.2922	1e-05	-0.107202	0.0243233	0.775701	rs370844658	RALY	0	intronic
Liver Age	rs4911402	20	32667645	G	A	0.3588	2.5e-07	-0.12185	0.0236235	0.767966	rs370844658	RALY	0	intronic
Liver Age	rs4911148	20	32668244	G	A	0.3598	2.8e-07	-0.121373	0.0236257	0.764093	rs370844658	RALY	0	upstream:downstream
Liver Age	rs6119447	20	32668576	G	A	0.2932	1.3e-05	-0.105937	0.0243167	0.779065	rs370844658	RALY	0	upstream:downstream
Liver Age	rs8123521	20	32668885	C	A	0.2922	1.1e-05	-0.107171	0.024323	0.775701	rs370844658	RALY	0	upstream:downstream
Liver Age	rs4911403	20	32672949	A	G	0.3986	2.9e-05	-0.0980501	0.0234635	0.649569	rs370844658	RALY	0	intergenic
Liver Age	rs4911404	20	32673037	A	G	0.3588	2.2e-07	-0.122399	0.0236307	0.767966	rs370844658	RALY	0	intergenic
Liver Age	rs4911405	20	32674967	T	C	0.2942	3.4e-05	-0.100974	0.0243644	0.765552	rs370844658	RALY	0	intergenic
Liver Age	rs6088394	20	32675513	G	A	0.2763	2.1e-05	-0.107582	0.025276	0.656293	rs370844658	RALY	0	downstream
Liver Age	20:32675517_AT_A	20	32675517	A	AT	0.3062	7.1e-06	-0.109379	0.024353	0.693061	rs370844658	RALY	0	downstream
Liver Age	rs6059662	20	32675727	G	A	0.2843	1.7e-05	-0.105524	0.024538	0.740656	rs370844658	RALY	0	downstream
Liver Age	rs763617369	20	32677027	T	TCAAGGTCCCACCACACTCGCGTGGGA	0.3588	2e-07	-0.12319	0.0236952	0.767966	rs370844658	RALY:EIF2S2	00:00:00	UTR3
Liver Age	rs3765435	20	32678043	A	G	0.4523	1.5e-06	-0.111959	0.0232782	0.614185	rs370844658	RALY:EIF2S2	00:00:00	intronic
Liver Age	rs370844658	20	32679575	ATT	A	0.341	2.6e-08	-0.132763	0.0238511	1	rs370844658	RALY:EIF2S2	00:00:00	intronic
Liver Age	20:32683116_CTT_C	20	32683116	C	CTT	0.2773	1.7e-05	-0.105603	0.0245705	0.714443	rs370844658	RALY:EIF2S2	00:00:00	intronic
Liver Age	rs4911407	20	32683565	A	C	0.2922	1.3e-05	-0.105947	0.0243176	0.775701	rs370844658	RALY:EIF2S2	00:00:00	intronic
Liver Age	rs2235596	20	32684309	A	G	0.2932	1.6e-05	-0.10503	0.0243131	0.779065	rs370844658	RALY:EIF2S2	00:00:00	intronic
Liver Age	rs6142096	20	32686658	A	G	0.4533	1.3e-06	-0.112647	0.023286	0.611605	rs370844658	RALY:EIF2S2	00:00:00	intronic
Liver Age	rs11696338	20	32687611	C	T	0.3588	2.1e-07	-0.122584	0.0236324	0.767966	rs370844658	RALY:EIF2S2	00:00:00	intronic
Liver Age	rs6142097	20	32687882	G	A	0.2922	1.2e-05	-0.106402	0.0243183	0.775701	rs370844658	RALY:EIF2S2	00:00:00	intronic
Liver Age	rs6120519	20	32688113	G	A	0.2932	1.5e-05	-0.105322	0.0243115	0.779065	rs370844658	RALY:EIF2S2	00:00:00	intronic
Liver Age	rs6142098	20	32688294	C	A	0.2932	1.4e-05	-0.105419	0.0243117	0.779065	rs370844658	RALY:EIF2S2	00:00:00	intronic
Liver Age	rs143184803	20	32694233	C	CTT	0.2575	6e-05	-0.108621	0.027071	0.653627	rs370844658	RALY:EIF2S2	00:00:00	intronic
Liver Age	rs6142100	20	32697539	G	C	0.4523	9.5e-07	-0.114112	0.0232767	0.614185	rs370844658	EIF2S2	0	intronic
Liver Age	rs6142101	20	32697845	A	G	0.3588	1.5e-07	-0.124251	0.0236288	0.767966	rs370844658	EIF2S2	0	intronic
Liver Age	rs6087557	20	32698275	C	T	0.2932	1.4e-05	-0.105559	0.0243204	0.779065	rs370844658	EIF2S2	0	intronic
Liver Age	rs4911408	20	32700566	A	G	0.2922	1.4e-05	-0.105743	0.0243437	0.775701	rs370844658	EIF2S2	427	upstream
Liver Age	rs68051854	20	32701956	C	T	0.3698	9.2e-07	-0.115265	0.0234857	0.732501	rs370844658	EIF2S2	1817	intergenic
Liver Age	rs202213006	20	32702257	CAA	C	0.3201	5.9e-05	-0.0973733	0.0242464	0.663665	rs370844658	EIF2S2	2118	intergenic
Liver Age	rs6142102	20	32704627	G	C	0.3042	6.8e-05	-0.0959093	0.0240739	0.729079	rs370844658	EIF2S2	4488	intergenic
Liver Age	rs6059672	20	32705468	G	A	0.3032	5.3e-05	-0.0972919	0.0240696	0.725767	rs370844658	RPS2P1	4807	intergenic
Liver Age	rs6059673	20	32705561	C	T	0.3002	5.5e-05	-0.0972243	0.0241167	0.71598	rs370844658	RPS2P1	4714	intergenic
Liver Age	rs6057985	20	32705564	G	C	0.3002	5.3e-05	-0.0974827	0.0241166	0.71598	rs370844658	RPS2P1	4711	intergenic
Liver Age	rs543069395	20	32709089	A	G	0.3032	3.7e-05	-0.0994742	0.0241245	0.725767	rs370844658	RPS2P1	1186	intergenic
Liver Age	rs6059676	20	32709104	A	C	0.2962	1.6e-05	-0.105732	0.024512	0.697191	rs370844658	RPS2P1	1171	intergenic
Liver Age	rs2223553	20	32709444	A	G	0.3688	6.4e-07	-0.11697	0.0234982	0.7286	rs370844658	RPS2P1	831	upstream
Liver Age	rs2206448	20	32709525	A	G	0.3042	5.6e-05	-0.0969422	0.0240641	0.729079	rs370844658	RPS2P1	750	upstream
Liver Age	20:32710261_CA_C	20	32710261	C	CA	0.3032	5.2e-05	-0.0975392	0.0240929	0.725767	rs370844658	RPS2P1	14	upstream
Liver Age	rs4911409	20	32710710	A	G	0.3042	5.9e-05	-0.0966411	0.0240655	0.729079	rs370844658	RPS2P1	0	ncRNA_exonic
Liver Age	rs4911410	20	32710974	A	G	0.3042	5.5e-05	-0.0970368	0.0240655	0.729079	rs370844658	RPS2P1	0	ncRNA_exonic
Liver Age	rs543681820	20	32713578	T	TAATAAATA	0.3698	8.8e-07	-0.115578	0.0235022	0.732501	rs370844658	RPS2P1	2481	intergenic
Liver Age	rs2378078	20	32714728	T	C	0.3032	4.7e-05	-0.0979619	0.0240697	0.725767	rs370844658	RPS2P1	3631	intergenic
Liver Age	rs6087558	20	32714985	A	G	0.3042	5.9e-05	-0.0966932	0.0240646	0.729079	rs370844658	RPS2P1	3888	intergenic
Liver Age	rs4911411	20	32715842	T	C	0.3042	6.3e-05	-0.0962697	0.0240667	0.729079	rs370844658	RPS2P1	4745	intergenic
Liver Age	rs4911412	20	32716435	G	A	0.3032	4.7e-05	-0.0979832	0.0240696	0.725767	rs370844658	RPS2P1	5338	intergenic
Liver Age	rs11907546	20	32719797	T	C	0.3042	0.00013	-0.0919143	0.0240574	0.712074	rs370844658	RPS2P1	8700	intergenic
Liver Age	rs6120531	20	32720286	G	A	0.2992	5.8e-05	-0.0968416	0.024073	0.709757	rs370844658	RPS2P1	9189	intergenic
Liver Age	20:32720459:A:T	20	32720459	T	A	0.000994	NA	NA	NA	0.717252	rs370844658	RPS2P1	9362	intergenic
Liver Age	20:32720459:C:T	20	32720459	C	T	0.3012	NA	NA	NA	0.717252	rs370844658	RPS2P1	9362	NA
Liver Age	rs570688734	20	32721347	GCAGGGTCCT	G	0.3002	5.8e-05	-0.096832	0.0240741	0.713981	rs370844658	RPS2P1	10250	intergenic
Liver Age	20:32721496_CA_C	20	32721496	C	CA	0.2992	7.5e-05	-0.0954199	0.0240886	0.710735	rs370844658	RPS2P1	10399	intergenic
Liver Age	rs4911413	20	32721775	A	T	0.3012	5.9e-05	-0.0967049	0.0240669	0.717252	rs370844658	RPS2P1	10678	intergenic
Liver Age	rs6059681	20	32723341	C	T	0.3002	5e-05	-0.0976031	0.0240717	0.713981	rs370844658	RPS2P1	12244	intergenic
Liver Age	rs2143230	20	32724345	T	C	0.3012	5.8e-05	-0.0967225	0.0240655	0.717252	rs370844658	RPS2P1	13248	intergenic
Liver Age	rs12480839	20	32727430	G	A	0.3012	5.6e-05	-0.0969325	0.0240662	0.717252	rs370844658	RPS2P1	16333	intergenic
Liver Age	rs139170224	20	32728540	C	CTTTT	0.2992	9.2e-05	-0.0942824	0.0241139	0.70276	rs370844658	RPS2P1	17443	intergenic
Liver Age	rs4911414	20	32729444	G	T	0.3002	6.1e-05	-0.0966042	0.0240886	0.713981	rs370844658	RPS2P1	18347	intergenic
