# Supplementary material for: Using deep learning to predict abdominal age from liver and pancreas magnetic resonance images
Source: Nat Commun. 2022 Apr 13;13:1979. doi: 10.1038/s41467-022-29525-9 (PMC9007982; doi:10.1038/s41467-022-29525-9)
Supplement: Supplementary file 9 — Supplementary Data Table S6 [file 41467_2022_29525_MOESM9_ESM.csv]

Abdominal	Clinical phenotype	Top three associations
dimension	category	NA
General	GeneralHealth (50.0%)	Overall health rating (.069); Weight change compared with 1 year ago.Yes - lost weight (.065); Long-standing illness, disability or infirmity (.050)
General	ChestPain (50.0%)	Chest pain or discomfort walking normally (.032); Chest pain due to walking ceases when standing still (.023)
General	Breathing (50.0%)	Shortness of breath walking on level ground (.031)
General	MentalHealth (13.0%)	Fed-up feelings (.027); Mood swings (.026); Illness, injury, bereavement, stress in last 2 years.Serious illness, injury or assault to yourself (.026)
General	GeneralPain (5.6%)	Back pain for 3+ months (.037)
General	SexualFactors (0.0%)	NA
General	Mouth (0.0%)	NA
General	Hearing (0.0%)	NA
General	Eyesight (0.0%)	NA
General	Claudication (0.0%)	NA
General	CancerScreening (0.0%)	NA
Liver	Breathing (50.0%)	Shortness of breath walking on level ground (.028)
Liver	GeneralHealth (37.5%)	Overall health rating (.059); Weight change compared with 1 year ago.Yes - lost weight (.050); Long-standing illness, disability or infirmity (.037)
Liver	ChestPain (25.0%)	Chest pain or discomfort walking normally (.023)
Liver	MentalHealth (15.2%)	Mood swings (.029); Miserableness (.028); Illness, injury, bereavement, stress in last 2 years.Serious illness, injury or assault to yourself (.025)
Liver	GeneralPain (5.6%)	Back pain for 3+ months (.024)
Liver	SexualFactors (0.0%)	NA
Liver	Mouth (0.0%)	NA
Liver	Hearing (0.0%)	NA
Liver	Eyesight (0.0%)	NA
Liver	Claudication (0.0%)	NA
Liver	CancerScreening (0.0%)	NA
Pancreas	GeneralHealth (50.0%)	Overall health rating (.064); Weight change compared with 1 year ago.Yes - lost weight (.061); Long-standing illness, disability or infirmity (.049)
Pancreas	Breathing (50.0%)	Shortness of breath walking on level ground (.026)
Pancreas	ChestPain (25.0%)	Chest pain or discomfort walking normally (.031)
Pancreas	Claudication (7.7%)	Leg pain in calf/calves (.024)
Pancreas	MentalHealth (6.5%)	Frequency of unenthusiasm / disinterest in last 2 weeks (.025); Fed-up feelings (.024); Frequency of depressed mood in last 2 weeks (.023)
Pancreas	GeneralPain (5.6%)	Back pain for 3+ months (.037)
Pancreas	SexualFactors (0.0%)	NA
Pancreas	Mouth (0.0%)	NA
Pancreas	Hearing (0.0%)	NA
Pancreas	Eyesight (0.0%)	NA
Pancreas	CancerScreening (0.0%)	NA
