# Supplementary material for: Using deep learning to predict abdominal age from liver and pancreas magnetic resonance images
Source: Nat Commun. 2022 Apr 13;13:1979. doi: 10.1038/s41467-022-29525-9 (PMC9007982; doi:10.1038/s41467-022-29525-9)
Supplement: Supplementary file 10 — Supplementary Data Table S7 [file 41467_2022_29525_MOESM10_ESM.csv]

Abdominal	Clinical phenotype	Top three associations
dimension	category	NA
General	SexualFactors (25.0%)	Age first had sexual intercourse (.030)
General	GeneralHealth (25.0%)	Weight change compared with 1 year ago.Yes - gained weight (.032); Weight change compared with 1 year ago.No - weigh about the same (.024)
General	Mouth (0.0%)	NA
General	MentalHealth (0.0%)	NA
General	Hearing (0.0%)	NA
General	GeneralPain (0.0%)	NA
General	Eyesight (0.0%)	NA
General	Claudication (0.0%)	NA
General	ChestPain (0.0%)	NA
General	CancerScreening (0.0%)	NA
General	Breathing (0.0%)	NA
Liver	SexualFactors (25.0%)	Age first had sexual intercourse (.032)
Liver	GeneralHealth (25.0%)	Weight change compared with 1 year ago.Yes - gained weight (.022); Weight change compared with 1 year ago.No - weigh about the same (.021)
Liver	Mouth (0.0%)	NA
Liver	MentalHealth (0.0%)	NA
Liver	Hearing (0.0%)	NA
Liver	GeneralPain (0.0%)	NA
Liver	Eyesight (0.0%)	NA
Liver	Claudication (0.0%)	NA
Liver	ChestPain (0.0%)	NA
Liver	CancerScreening (0.0%)	NA
Liver	Breathing (0.0%)	NA
Pancreas	GeneralHealth (12.5%)	Weight change compared with 1 year ago.Yes - gained weight (.035)
Pancreas	SexualFactors (0.0%)	NA
Pancreas	Mouth (0.0%)	NA
Pancreas	MentalHealth (0.0%)	NA
Pancreas	Hearing (0.0%)	NA
Pancreas	GeneralPain (0.0%)	NA
Pancreas	Eyesight (0.0%)	NA
Pancreas	Claudication (0.0%)	NA
Pancreas	ChestPain (0.0%)	NA
Pancreas	CancerScreening (0.0%)	NA
Pancreas	Breathing (0.0%)	NA
