# Supplementary material for: Using deep learning to predict abdominal age from liver and pancreas magnetic resonance images
Source: Nat Commun. 2022 Apr 13;13:1979. doi: 10.1038/s41467-022-29525-9 (PMC9007982; doi:10.1038/s41467-022-29525-9)
Supplement: Supplementary file 13 — Supplementary Data Table S10 [file 41467_2022_29525_MOESM13_ESM.csv]

Abdominal	Disease category	Top three associations
dimension	NA	NA
General	medical_diagnoses_Z (0.0%)	NA
General	medical_diagnoses_Y (0.0%)	NA
General	medical_diagnoses_B (0.0%)	NA
General	medical_diagnoses_C (0.0%)	NA
General	medical_diagnoses_D (0.0%)	NA
General	medical_diagnoses_E (0.0%)	NA
General	medical_diagnoses_F (0.0%)	NA
General	medical_diagnoses_G (0.0%)	NA
General	medical_diagnoses_H (0.0%)	NA
General	medical_diagnoses_I (0.0%)	NA
General	medical_diagnoses_J (0.0%)	NA
General	medical_diagnoses_K (0.0%)	NA
General	medical_diagnoses_L (0.0%)	NA
General	medical_diagnoses_M (0.0%)	NA
General	medical_diagnoses_N (0.0%)	NA
General	medical_diagnoses_O (0.0%)	NA
General	medical_diagnoses_P (0.0%)	NA
General	medical_diagnoses_Q (0.0%)	NA
General	medical_diagnoses_R (0.0%)	NA
General	medical_diagnoses_S (0.0%)	NA
General	medical_diagnoses_T (0.0%)	NA
General	medical_diagnoses_U (0.0%)	NA
General	medical_diagnoses_V (0.0%)	NA
General	medical_diagnoses_W (0.0%)	NA
General	medical_diagnoses_X (0.0%)	NA
General	medical_diagnoses_A (0.0%)	NA
Liver	medical_diagnoses_Z (0.0%)	NA
Liver	medical_diagnoses_Y (0.0%)	NA
Liver	medical_diagnoses_B (0.0%)	NA
Liver	medical_diagnoses_C (0.0%)	NA
Liver	medical_diagnoses_D (0.0%)	NA
Liver	medical_diagnoses_E (0.0%)	NA
Liver	medical_diagnoses_F (0.0%)	NA
Liver	medical_diagnoses_G (0.0%)	NA
Liver	medical_diagnoses_H (0.0%)	NA
Liver	medical_diagnoses_I (0.0%)	NA
Liver	medical_diagnoses_J (0.0%)	NA
Liver	medical_diagnoses_K (0.0%)	NA
Liver	medical_diagnoses_L (0.0%)	NA
Liver	medical_diagnoses_M (0.0%)	NA
Liver	medical_diagnoses_N (0.0%)	NA
Liver	medical_diagnoses_O (0.0%)	NA
Liver	medical_diagnoses_P (0.0%)	NA
Liver	medical_diagnoses_Q (0.0%)	NA
Liver	medical_diagnoses_R (0.0%)	NA
Liver	medical_diagnoses_S (0.0%)	NA
Liver	medical_diagnoses_T (0.0%)	NA
Liver	medical_diagnoses_U (0.0%)	NA
Liver	medical_diagnoses_V (0.0%)	NA
Liver	medical_diagnoses_W (0.0%)	NA
Liver	medical_diagnoses_X (0.0%)	NA
Liver	medical_diagnoses_A (0.0%)	NA
Pancreas	medical_diagnoses_Z (0.0%)	NA
Pancreas	medical_diagnoses_Y (0.0%)	NA
Pancreas	medical_diagnoses_B (0.0%)	NA
Pancreas	medical_diagnoses_C (0.0%)	NA
Pancreas	medical_diagnoses_D (0.0%)	NA
Pancreas	medical_diagnoses_E (0.0%)	NA
Pancreas	medical_diagnoses_F (0.0%)	NA
Pancreas	medical_diagnoses_G (0.0%)	NA
Pancreas	medical_diagnoses_H (0.0%)	NA
Pancreas	medical_diagnoses_I (0.0%)	NA
Pancreas	medical_diagnoses_J (0.0%)	NA
Pancreas	medical_diagnoses_K (0.0%)	NA
Pancreas	medical_diagnoses_L (0.0%)	NA
Pancreas	medical_diagnoses_M (0.0%)	NA
Pancreas	medical_diagnoses_N (0.0%)	NA
Pancreas	medical_diagnoses_O (0.0%)	NA
Pancreas	medical_diagnoses_P (0.0%)	NA
Pancreas	medical_diagnoses_Q (0.0%)	NA
Pancreas	medical_diagnoses_R (0.0%)	NA
Pancreas	medical_diagnoses_S (0.0%)	NA
Pancreas	medical_diagnoses_T (0.0%)	NA
Pancreas	medical_diagnoses_U (0.0%)	NA
Pancreas	medical_diagnoses_V (0.0%)	NA
Pancreas	medical_diagnoses_W (0.0%)	NA
Pancreas	medical_diagnoses_X (0.0%)	NA
Pancreas	medical_diagnoses_A (0.0%)	NA
