# Supplementary material for: Using deep learning to predict abdominal age from liver and pancreas magnetic resonance images
Source: Nat Commun. 2022 Apr 13;13:1979. doi: 10.1038/s41467-022-29525-9 (PMC9007982; doi:10.1038/s41467-022-29525-9)
Supplement: Supplementary file 16 — Supplementary Data Table S13 [file 41467_2022_29525_MOESM16_ESM.csv]

Abdominal	X-subcategory	Top three associations
dimension	NA	NA
General	FamilyHistory (1.1%)	NA
Liver	FamilyHistory (1.1%)	NA
Pancreas	FamilyHistory (0.0%)	NA
