# Supplementary material for: Using deep learning to predict abdominal age from liver and pancreas magnetic resonance images
Source: Nat Commun. 2022 Apr 13;13:1979. doi: 10.1038/s41467-022-29525-9 (PMC9007982; doi:10.1038/s41467-022-29525-9)
Supplement: Supplementary file 21 — Supplementary Data Table S18 [file 41467_2022_29525_MOESM21_ESM.csv]

Abdominal	Socioeconomic variable	Top three associations
dimension	category	NA
General	SocialSupport (11.1%)	Leisure/social activities.None of the above (.033)
General	Household (2.3%)	Own or rent accommodation lived in.Rent - from local authority, local council, housing association (.028)
General	OtherSociodemographics (0.0%)	NA
General	Employment (0.0%)	NA
General	Education (0.0%)	NA
Liver	SocialSupport (22.2%)	Leisure/social activities.Pub or social club (.032); Leisure/social activities.None of the above (.026)
Liver	Household (2.3%)	Own or rent accommodation lived in.Rent - from local authority, local council, housing association (.021)
Liver	OtherSociodemographics (0.0%)	NA
Liver	Employment (0.0%)	NA
Liver	Education (0.0%)	NA
Pancreas	SocialSupport (11.1%)	Leisure/social activities.None of the above (.032)
Pancreas	OtherSociodemographics (0.0%)	NA
Pancreas	Household (0.0%)	NA
Pancreas	Employment (0.0%)	NA
Pancreas	Education (0.0%)	NA
