# Supplementary material for: Using deep learning to predict abdominal age from liver and pancreas magnetic resonance images
Source: Nat Commun. 2022 Apr 13;13:1979. doi: 10.1038/s41467-022-29525-9 (PMC9007982; doi:10.1038/s41467-022-29525-9)
Supplement: Supplementary file 23 — Supplementary Data Table S20 [file 41467_2022_29525_MOESM23_ESM.xlsx]

## Sheet: Table S20 - Exhaustive XWAS res
Abdomen Dimension	X - main category	X - subcategory	Variable	Partial correlation	p-value	Sample size
General	Biomarkers	Anthropometry	Body mass index (BMI)	0.054	9.538e-25	36673
General	Biomarkers	Anthropometry	Hip circumference	0.045	8.112e-18	36676
General	Biomarkers	Anthropometry	Weight	0.042	1.75e-15	36673
General	Biomarkers	Anthropometry	Sitting height	0.034	4.622e-11	36669
General	Biomarkers	Anthropometry	Seated height	0.024	3.392e-06	36669
General	Biomarkers	Anthropometry	Standing height	-0.019	0.0002095	36676
General	Biomarkers	Anthropometry	Waist circumference	0.006	0.2756	36675
General	Biomarkers	Anthropometry	Seating box height	0.003	0.5828	36669
General	Biomarkers	ArterialStiffness	Position of the pulse wave peak	-0.019	0.0004377	32909
General	Biomarkers	ArterialStiffness	Position of the shoulder on the pulse waveform	-0.016	0.004189	32909
General	Biomarkers	ArterialStiffness	Absence of notch position in the pulse waveform	-0.013	0.01809	32909
General	Biomarkers	ArterialStiffness	Position of pulse wave notch	-0.01	0.07178	32909
General	Biomarkers	ArterialStiffness	Pulse wave Arterial Stiffness index	0.007	0.1784	32755
General	Biomarkers	ArterialStiffness	Pulse wave peak to peak time	-0.005	0.3455	32892
General	Biomarkers	ArterialStiffness	Pulse rate	-0.004	0.4205	32909
General	Biomarkers	ArterialStiffness	Pulse wave reflection index	0.004	0.5033	32909
General	Biomarkers	BloodBiochemistry	Creatinine	0.06	2.131e-28	33589
General	Biomarkers	BloodBiochemistry	IGF-1	0.047	4.501e-18	33448
General	Biomarkers	BloodBiochemistry	Alanine aminotransferase	0.039	8.182e-13	33600
General	Biomarkers	BloodBiochemistry	HDL cholesterol	-0.039	8.011e-12	30927
General	Biomarkers	BloodBiochemistry	Apolipoprotein A	-0.037	6.158e-11	30763
General	Biomarkers	BloodBiochemistry	Aspartate aminotransferase	0.028	2.161e-07	33494
General	Biomarkers	BloodBiochemistry	Cystatin C	-0.025	2.974e-06	33602
General	Biomarkers	BloodBiochemistry	Triglycerides	0.024	1.226e-05	33582
General	Biomarkers	BloodBiochemistry	SHBG	-0.024	2.307e-05	30619
General	Biomarkers	BloodBiochemistry	Vitamin D	-0.023	2.512e-05	32329
General	Biomarkers	BloodBiochemistry	Albumin	0.022	0.000109	30942
General	Biomarkers	BloodBiochemistry	Glycated haemoglobin (HbA1c)	-0.019	0.0004644	33410
General	Biomarkers	BloodBiochemistry	Testosterone	-0.02	0.0005042	31041
General	Biomarkers	BloodBiochemistry	Alkaline phosphatase	-0.018	0.0007262	33602
General	Biomarkers	BloodBiochemistry	Total protein	0.015	0.008076	30890
General	Biomarkers	BloodBiochemistry	C-reactive protein	-0.014	0.009233	33532
General	Biomarkers	BloodBiochemistry	Urea	0.013	0.01388	33581
General	Biomarkers	BloodBiochemistry	Gamma glutamyltransferase	-0.012	0.02442	33583
General	Biomarkers	BloodBiochemistry	Glucose	-0.011	0.05623	30898
General	Biomarkers	BloodBiochemistry	Calcium	-0.007	0.2171	30933
General	Biomarkers	BloodBiochemistry	Direct bilirubin	0.006	0.2748	29384
General	Biomarkers	BloodBiochemistry	Total bilirubin	0.006	0.2994	33478
General	Biomarkers	BloodBiochemistry	Phosphate	0.006	0.3219	30886
General	Biomarkers	BloodBiochemistry	LDL direct	0.005	0.3495	33550
General	Biomarkers	BloodBiochemistry	Apolipoprotein B	0.004	0.4811	33461
General	Biomarkers	BloodBiochemistry	Cholesterol	-0.003	0.5565	33604
General	Biomarkers	BloodBiochemistry	Lipoprotein A	-0.003	0.6604	27248
General	Biomarkers	BloodBiochemistry	Urate	-0.002	0.7318	33563
General	Biomarkers	BloodCount	Mean sphered cell volume	-0.078	1.364e-46	33547
General	Biomarkers	BloodCount	Mean corpuscular volume	-0.073	5.465e-42	34164
General	Biomarkers	BloodCount	Red blood cell (erythrocyte) count	0.058	1.298e-26	34164
General	Biomarkers	BloodCount	Mean corpuscular haemoglobin	-0.05	1.719e-20	34162
General	Biomarkers	BloodCount	Mean reticulocyte volume	-0.043	4.548e-15	33623
General	Biomarkers	BloodCount	Monocyte count	-0.033	9.089e-10	34117
General	Biomarkers	BloodCount	Platelet distribution width	0.031	7.073e-09	34100
General	Biomarkers	BloodCount	Monocyte percentage	-0.023	1.895e-05	34118
General	Biomarkers	BloodCount	Haemoglobin concentration	0.023	1.919e-05	34163
General	Biomarkers	BloodCount	Reticulocyte count	0.019	0.0003686	33623
General	Biomarkers	BloodCount	Neutrophill count	-0.019	0.0003722	34117
General	Biomarkers	BloodCount	Mean corpuscular haemoglobin concentration	0.019	0.0003816	34162
General	Biomarkers	BloodCount	Lymphocyte percentage	0.019	0.0004594	34118
General	Biomarkers	BloodCount	Red blood cell (erythrocyte) distribution width	-0.018	0.001055	34164
General	Biomarkers	BloodCount	Basophill count	-0.017	0.001304	34117
General	Biomarkers	BloodCount	Immature reticulocyte fraction	-0.016	0.002523	33547
General	Biomarkers	BloodCount	High light scatter reticulocyte count	0.015	0.005479	33547
General	Biomarkers	BloodCount	White blood cell (leukocyte) count	-0.015	0.00594	34163
General	Biomarkers	BloodCount	Haematocrit percentage	0.014	0.01061	34164
General	Biomarkers	BloodCount	Basophill percentage	-0.013	0.01525	34118
General	Biomarkers	BloodCount	Platelet count	-0.012	0.02922	34164
General	Biomarkers	BloodCount	Mean platelet (thrombocyte) volume	0.012	0.03156	34164
General	Biomarkers	BloodCount	Reticulocyte percentage	0.011	0.04325	33623
General	Biomarkers	BloodCount	Neutrophill percentage	-0.007	0.1676	34118
General	Biomarkers	BloodCount	Eosinophill count	-0.007	0.1823	34117
General	Biomarkers	BloodCount	High light scatter reticulocyte percentage	0.007	0.2314	33547
General	Biomarkers	BloodCount	Nucleated red blood cell percentage	0.005	0.3191	34050
General	Biomarkers	BloodCount	Platelet crit	-0.005	0.3257	34100
General	Biomarkers	BloodCount	Lymphocyte count	0.005	0.3637	34117
General	Biomarkers	BloodCount	Eosinophill percentage	-0.004	0.4615	34118
General	Biomarkers	BloodCount	Nucleated red blood cell count	0.003	0.6042	34050
General	Biomarkers	BloodPressure	Diastolic blood pressure	-0.05	1.689e-21	36559
General	Biomarkers	BloodPressure	Systolic blood pressure	-0.036	3.156e-12	36559
General	Biomarkers	BloodPressure	Pulse rate	-0.006	0.2829	36559
General	Biomarkers	BoneDensitometryOfHeel	Heel quantitative ultrasound index (QUI)	0.091	2.476e-67	36197
General	Biomarkers	BoneDensitometryOfHeel	Heel bone mineral density (BMD)	0.09	5.15e-66	36192
General	Biomarkers	BoneDensitometryOfHeel	Speed of sound through heel	0.089	1.757e-64	36197
General	Biomarkers	BoneDensitometryOfHeel	Heel bone mineral density (BMD) T-score	0.085	1.406e-59	36197
General	Biomarkers	BoneDensitometryOfHeel	Heel Broadband ultrasound attenuation	0.077	9.572e-49	36197
General	Biomarkers	BoneDensitometryOfHeel	Ankle spacing width	-0.04	3.993e-14	34876
General	Biomarkers	BrainGreyMatterVolumes	Volume of grey matter in X Cerebellum (right)	0.059	2.206e-25	31597
General	Biomarkers	BrainGreyMatterVolumes	Volume of grey matter in Temporal Pole (left)	0.057	6.428e-24	31597
General	Biomarkers	BrainGreyMatterVolumes	Volume of grey matter in Temporal Pole (right)	0.052	1.261e-20	31597
General	Biomarkers	BrainGreyMatterVolumes	Volume of grey matter in Precentral Gyrus (right)	0.052	1.734e-20	31597
General	Biomarkers	BrainGreyMatterVolumes	Volume of grey matter in Putamen (left)	-0.052	5.117e-20	31597
General	Biomarkers	BrainGreyMatterVolumes	Volume of grey matter in Cuneal Cortex (right)	0.051	9.198e-20	31597
General	Biomarkers	BrainGreyMatterVolumes	Volume of grey matter in Caudate (right)	-0.051	2.193e-19	31597
General	Biomarkers	BrainGreyMatterVolumes	Volume of grey matter in Precentral Gyrus (left)	0.05	9.26e-19	31597
General	Biomarkers	BrainGreyMatterVolumes	Volume of grey matter in Inferior Frontal Gyrus, pars opercularis (left)	0.049	2.024e-18	31597
General	Biomarkers	BrainGreyMatterVolumes	Volume of grey matter in Pallidum (right)	-0.047	1.195e-16	31597
General	Biomarkers	BrainGreyMatterVolumes	Volume of grey matter in Caudate (left)	-0.045	1.432e-15	31597
General	Biomarkers	BrainGreyMatterVolumes	Volume of grey matter in Postcentral Gyrus (right)	0.045	1.819e-15	31597
General	Biomarkers	BrainGreyMatterVolumes	Volume of grey matter in Cuneal Cortex (left)	0.044	7.637e-15	31597
General	Biomarkers	BrainGreyMatterVolumes	Volume of grey matter in X Cerebellum (left)	0.043	2.567e-14	31597
General	Biomarkers	BrainGreyMatterVolumes	Volume of grey matter in Frontal Orbital Cortex (right)	0.041	2.095e-13	31597
General	Biomarkers	BrainGreyMatterVolumes	Volume of grey matter in Frontal Orbital Cortex (left)	0.041	2.575e-13	31597
General	Biomarkers	BrainGreyMatterVolumes	Volume of grey matter in Occipital Fusiform Gyrus (left)	0.04	1.835e-12	31597
General	Biomarkers	BrainGreyMatterVolumes	Volume of grey matter in Postcentral Gyrus (left)	0.039	5.98e-12	31597
General	Biomarkers	BrainGreyMatterVolumes	Volume of grey matter in Parahippocampal Gyrus, posterior division (right)	0.038	1.349e-11	31597
General	Biomarkers	BrainGreyMatterVolumes	Volume of grey matter in Temporal Fusiform Cortex, posterior division (left)	0.038	1.495e-11	31597
General	Biomarkers	BrainGreyMatterVolumes	Volume of grey matter in Ventral Striatum (left)	-0.038	2.415e-11	31597
General	Biomarkers	BrainGreyMatterVolumes	Volume of grey matter in Planum Polare (right)	0.037	3.519e-11	31597
General	Biomarkers	BrainGreyMatterVolumes	Volume of grey matter in Precuneous Cortex (right)	0.037	3.519e-11	31597
General	Biomarkers	BrainGreyMatterVolumes	Volume of grey matter in Temporal Fusiform Cortex, posterior division (right)	0.037	4.385e-11	31597
General	Biomarkers	BrainGreyMatterVolumes	Volume of grey matter in Parahippocampal Gyrus, anterior division (right)	0.036	1.125e-10	31597
General	Biomarkers	BrainGreyMatterVolumes	Volume of grey matter in Frontal Medial Cortex (left)	0.036	1.195e-10	31597
General	Biomarkers	BrainGreyMatterVolumes	Volume of grey matter in Inferior Frontal Gyrus, pars opercularis (right)	0.036	1.212e-10	31597
General	Biomarkers	BrainGreyMatterVolumes	Volume of grey matter in Frontal Pole (left)	0.036	1.418e-10	31597
General	Biomarkers	BrainGreyMatterVolumes	Volume of grey matter in Inferior Temporal Gyrus, posterior division (right)	0.036	1.571e-10	31597
General	Biomarkers	BrainGreyMatterVolumes	Volume of grey matter in Temporal Fusiform Cortex, anterior division (left)	0.036	1.696e-10	31597
General	Biomarkers	BrainGreyMatterVolumes	Volume of grey matter in Supramarginal Gyrus, posterior division (right)	0.036	1.87e-10	31597
General	Biomarkers	BrainGreyMatterVolumes	Volume of grey matter in Supramarginal Gyrus, anterior division (left)	0.036	2.082e-10	31597
General	Biomarkers	BrainGreyMatterVolumes	Volume of grey matter in Frontal Operculum Cortex (left)	0.035	3.586e-10	31597
General	Biomarkers	BrainGreyMatterVolumes	Volume of grey matter in Putamen (right)	-0.035	4.304e-10	31597
General	Biomarkers	BrainGreyMatterVolumes	Volume of grey matter in Supramarginal Gyrus, posterior division (left)	0.035	5.852e-10	31597
General	Biomarkers	BrainGreyMatterVolumes	Volume of grey matter in Lateral Occipital Cortex, inferior division (right)	0.034	1.924e-09	31597
General	Biomarkers	BrainGreyMatterVolumes	Volume of grey matter in Parahippocampal Gyrus, posterior division (left)	0.034	2.034e-09	31597
General	Biomarkers	BrainGreyMatterVolumes	Volume of grey matter in Middle Frontal Gyrus (right)	0.034	2.409e-09	31597
General	Biomarkers	BrainGreyMatterVolumes	Volume of grey matter in Parahippocampal Gyrus, anterior division (left)	0.033	4.393e-09	31597
General	Biomarkers	BrainGreyMatterVolumes	Volume of grey matter in Ventral Striatum (right)	-0.033	4.852e-09	31597
General	Biomarkers	BrainGreyMatterVolumes	Volume of grey matter in Crus I Cerebellum (left)	0.033	7.142e-09	31597
General	Biomarkers	BrainGreyMatterVolumes	Volume of grey matter in Central Opercular Cortex (left)	0.032	8.666e-09	31597
General	Biomarkers	BrainGreyMatterVolumes	Volume of grey matter in Planum Polare (left)	0.032	8.761e-09	31597
General	Biomarkers	BrainGreyMatterVolumes	Volume of grey matter in Juxtapositional Lobule Cortex (formerly Supplementary Motor Cortex) (right)	0.032	1.033e-08	31597
General	Biomarkers	BrainGreyMatterVolumes	Volume of grey matter in Pallidum (left)	-0.032	1.17e-08	31597
General	Biomarkers	BrainGreyMatterVolumes	Volume of grey matter in Inferior Frontal Gyrus, pars triangularis (right)	0.031	2.273e-08	31597
General	Biomarkers	BrainGreyMatterVolumes	Volume of grey matter in Brain-Stem	0.031	2.998e-08	31597
General	Biomarkers	BrainGreyMatterVolumes	Volume of grey matter in Superior Frontal Gyrus (left)	0.031	3.471e-08	31597
General	Biomarkers	BrainGreyMatterVolumes	Volume of grey matter in Angular Gyrus (left)	0.031	4.613e-08	31597
General	Biomarkers	BrainGreyMatterVolumes	Volume of grey matter in VIIIb Cerebellum (right)	0.031	5.215e-08	31597
General	Biomarkers	BrainGreyMatterVolumes	Volume of grey matter in Middle Temporal Gyrus, anterior division (right)	0.031	5.414e-08	31597
General	Biomarkers	BrainGreyMatterVolumes	Volume of grey matter in Frontal Pole (right)	0.031	5.675e-08	31597
General	Biomarkers	BrainGreyMatterVolumes	Volume of grey matter in Frontal Operculum Cortex (right)	0.03	6.429e-08	31597
General	Biomarkers	BrainGreyMatterVolumes	Volume of grey matter in Middle Temporal Gyrus, posterior division (left)	0.03	8.535e-08	31597
General	Biomarkers	BrainGreyMatterVolumes	Volume of grey matter in Juxtapositional Lobule Cortex (formerly Supplementary Motor Cortex) (left)	0.03	9.121e-08	31597
General	Biomarkers	BrainGreyMatterVolumes	Volume of grey matter in Inferior Frontal Gyrus, pars triangularis (left)	0.03	1.44e-07	31597
General	Biomarkers	BrainGreyMatterVolumes	Volume of grey matter in Paracingulate Gyrus (right)	0.029	1.791e-07	31597
General	Biomarkers	BrainGreyMatterVolumes	Volume of grey matter in VIIIa Cerebellum (right)	0.029	2.169e-07	31597
General	Biomarkers	BrainGreyMatterVolumes	Volume of grey matter in Supramarginal Gyrus, anterior division (right)	0.029	2.645e-07	31597
General	Biomarkers	BrainGreyMatterVolumes	Volume of grey matter in Precuneous Cortex (left)	0.028	4.866e-07	31597
General	Biomarkers	BrainGreyMatterVolumes	Volume of grey matter in Planum Temporale (right)	0.028	5.207e-07	31597
General	Biomarkers	BrainGreyMatterVolumes	Volume of grey matter in Superior Frontal Gyrus (right)	0.028	6.051e-07	31597
General	Biomarkers	BrainGreyMatterVolumes	Volume of grey matter in Amygdala (right)	0.028	6.065e-07	31597
General	Biomarkers	BrainGreyMatterVolumes	Volume of grey matter in Superior Parietal Lobule (left)	0.028	6.195e-07	31597
General	Biomarkers	BrainGreyMatterVolumes	Volume of grey matter in Lateral Occipital Cortex, inferior division (left)	0.028	8.581e-07	31597
General	Biomarkers	BrainGreyMatterVolumes	Volume of grey matter in Heschl's Gyrus (includes H1 and H2) (right)	0.027	1.024e-06	31597
General	Biomarkers	BrainGreyMatterVolumes	Volume of grey matter in Occipital Fusiform Gyrus (right)	0.027	1.19e-06	31597
General	Biomarkers	BrainGreyMatterVolumes	Volume of grey matter in Frontal Medial Cortex (right)	0.027	1.81e-06	31597
General	Biomarkers	BrainGreyMatterVolumes	Volume of grey matter in Crus I Cerebellum (right)	0.026	2.92e-06	31597
General	Biomarkers	BrainGreyMatterVolumes	Volume of grey matter in VIIIa Cerebellum (vermis)	0.026	3.216e-06	31597
General	Biomarkers	BrainGreyMatterVolumes	Volume of grey matter in Central Opercular Cortex (right)	0.026	3.78e-06	31597
General	Biomarkers	BrainGreyMatterVolumes	Volume of grey matter in Middle Temporal Gyrus, posterior division (right)	0.026	3.988e-06	31597
General	Biomarkers	BrainGreyMatterVolumes	Volume of grey matter in Heschl's Gyrus (includes H1 and H2) (left)	0.026	4.531e-06	31597
General	Biomarkers	BrainGreyMatterVolumes	Volume of grey matter in Occipital Pole (right)	0.026	5.333e-06	31597
General	Biomarkers	BrainGreyMatterVolumes	Volume of grey matter in Inferior Temporal Gyrus, temporooccipital part (right)	0.025	8.765e-06	31597
General	Biomarkers	BrainGreyMatterVolumes	Volume of grey matter in Inferior Temporal Gyrus, posterior division (left)	0.025	1.155e-05	31597
General	Biomarkers	BrainGreyMatterVolumes	Volume of grey matter in Middle Frontal Gyrus (left)	0.025	1.168e-05	31597
General	Biomarkers	BrainGreyMatterVolumes	Volume of grey matter in Paracingulate Gyrus (left)	0.025	1.208e-05	31597
General	Biomarkers	BrainGreyMatterVolumes	Volume of grey matter in VIIb Cerebellum (left)	0.024	1.364e-05	31597
General	Biomarkers	BrainGreyMatterVolumes	Volume of grey matter in Supracalcarine Cortex (right)	0.024	1.445e-05	31597
General	Biomarkers	BrainGreyMatterVolumes	Volume of grey matter in Lateral Occipital Cortex, superior division (left)	0.024	1.664e-05	31597
General	Biomarkers	BrainGreyMatterVolumes	Volume of grey matter in Crus II Cerebellum (left)	0.024	1.899e-05	31597
General	Biomarkers	BrainGreyMatterVolumes	Volume of grey matter in VIIIa Cerebellum (left)	0.024	2.206e-05	31597
General	Biomarkers	BrainGreyMatterVolumes	Volume of grey matter in VIIb Cerebellum (right)	0.023	3.157e-05	31597
General	Biomarkers	BrainGreyMatterVolumes	Volume of grey matter in Temporal Fusiform Cortex, anterior division (right)	0.023	4.125e-05	31597
General	Biomarkers	BrainGreyMatterVolumes	Volume of grey matter in Crus II Cerebellum (right)	0.023	4.662e-05	31597
General	Biomarkers	BrainGreyMatterVolumes	Volume of grey matter in VI Cerebellum (left)	0.023	5.026e-05	31597
General	Biomarkers	BrainGreyMatterVolumes	Volume of grey matter in Inferior Temporal Gyrus, anterior division (left)	0.022	7.221e-05	31597
General	Biomarkers	BrainGreyMatterVolumes	Volume of grey matter in Inferior Temporal Gyrus, anterior division (right)	0.022	7.453e-05	31597
General	Biomarkers	BrainGreyMatterVolumes	Volume of grey matter in Temporal Occipital Fusiform Cortex (right)	0.021	0.0001664	31597
General	Biomarkers	BrainGreyMatterVolumes	Volume of grey matter in Crus II Cerebellum (vermis)	0.02	0.0003494	31597
General	Biomarkers	BrainGreyMatterVolumes	Volume of grey matter in Temporal Occipital Fusiform Cortex (left)	0.019	0.0005698	31597
General	Biomarkers	BrainGreyMatterVolumes	Volume of grey matter in Superior Temporal Gyrus, posterior division (right)	0.019	0.0008085	31597
General	Biomarkers	BrainGreyMatterVolumes	Volume of grey matter in Lateral Occipital Cortex, superior division (right)	0.019	0.0008623	31597
General	Biomarkers	BrainGreyMatterVolumes	Volume of grey matter in Middle Temporal Gyrus, anterior division (left)	0.018	0.001293	31597
General	Biomarkers	BrainGreyMatterVolumes	Volume of grey matter in Angular Gyrus (right)	0.018	0.001417	31597
General	Biomarkers	BrainGreyMatterVolumes	Volume of grey matter in VIIb Cerebellum (vermis)	0.018	0.001436	31597
General	Biomarkers	BrainGreyMatterVolumes	Volume of grey matter in Superior Parietal Lobule (right)	0.018	0.001449	31597
General	Biomarkers	BrainGreyMatterVolumes	Volume of grey matter in Parietal Operculum Cortex (right)	0.018	0.001461	31597
General	Biomarkers	BrainGreyMatterVolumes	Volume of grey matter in VIIIb Cerebellum (vermis)	0.018	0.001576	31597
General	Biomarkers	BrainGreyMatterVolumes	Volume of grey matter in Hippocampus (right)	0.018	0.001843	31597
General	Biomarkers	BrainGreyMatterVolumes	Volume of grey matter in Superior Temporal Gyrus, posterior division (left)	0.017	0.001875	31597
General	Biomarkers	BrainGreyMatterVolumes	Volume of grey matter in Occipital Pole (left)	0.017	0.003106	31597
General	Biomarkers	BrainGreyMatterVolumes	Volume of grey matter in Middle Temporal Gyrus, temporooccipital part (right)	0.017	0.003118	31597
General	Biomarkers	BrainGreyMatterVolumes	Volume of grey matter in Superior Temporal Gyrus, anterior division (left)	0.016	0.004405	31597
General	Biomarkers	BrainGreyMatterVolumes	Volume of grey matter in Middle Temporal Gyrus, temporooccipital part (left)	0.016	0.004693	31597
General	Biomarkers	BrainGreyMatterVolumes	Volume of grey matter in Parietal Operculum Cortex (left)	0.016	0.00544	31597
General	Biomarkers	BrainGreyMatterVolumes	Volume of grey matter in Inferior Temporal Gyrus, temporooccipital part (left)	0.015	0.007006	31597
General	Biomarkers	BrainGreyMatterVolumes	Volume of grey matter in Superior Temporal Gyrus, anterior division (right)	0.015	0.007916	31597
General	Biomarkers	BrainGreyMatterVolumes	Volume of grey matter in VIIIb Cerebellum (left)	0.015	0.009312	31597
General	Biomarkers	BrainGreyMatterVolumes	Volume of grey matter in Cingulate Gyrus, anterior division (right)	0.014	0.009962	31597
General	Biomarkers	BrainGreyMatterVolumes	Volume of grey matter in Thalamus (right)	-0.014	0.0145	31597
General	Biomarkers	BrainGreyMatterVolumes	Volume of grey matter in Lingual Gyrus (left)	0.013	0.01795	31597
General	Biomarkers	BrainGreyMatterVolumes	Volume of grey matter in Supracalcarine Cortex (left)	0.013	0.01912	31597
General	Biomarkers	BrainGreyMatterVolumes	Volume of grey matter in Amygdala (left)	0.013	0.02286	31597
General	Biomarkers	BrainGreyMatterVolumes	Volume of grey matter in VI Cerebellum (right)	0.012	0.03032	31597
General	Biomarkers	BrainGreyMatterVolumes	Volume of grey matter in Crus I Cerebellum (vermis)	0.012	0.03105	31597
General	Biomarkers	BrainGreyMatterVolumes	Volume of grey matter in Planum Temporale (left)	0.011	0.04408	31597
General	Biomarkers	BrainGreyMatterVolumes	Volume of grey matter in Cingulate Gyrus, anterior division (left)	0.011	0.04916	31597
General	Biomarkers	BrainGreyMatterVolumes	Volume of grey matter in Lingual Gyrus (right)	0.01	0.07016	31597
General	Biomarkers	BrainGreyMatterVolumes	Volume of grey matter in I-IV Cerebellum (left)	-0.01	0.07481	31597
General	Biomarkers	BrainGreyMatterVolumes	Volume of grey matter in X Cerebellum (vermis)	-0.01	0.07518	31597
General	Biomarkers	BrainGreyMatterVolumes	Volume of grey matter in Cingulate Gyrus, posterior division (left)	0.009	0.1131	31597
General	Biomarkers	BrainGreyMatterVolumes	Volume of grey matter in Hippocampus (left)	0.009	0.124	31597
General	Biomarkers	BrainGreyMatterVolumes	Volume of grey matter in V Cerebellum (left)	0.008	0.1414	31597
General	Biomarkers	BrainGreyMatterVolumes	Volume of grey matter in IX Cerebellum (left)	0.008	0.1442	31597
General	Biomarkers	BrainGreyMatterVolumes	Volume of grey matter in IX Cerebellum (right)	0.007	0.192	31597
General	Biomarkers	BrainGreyMatterVolumes	Volume of grey matter in V Cerebellum (right)	0.007	0.1925	31597
General	Biomarkers	BrainGreyMatterVolumes	Volume of grey matter in Intracalcarine Cortex (right)	0.007	0.2014	31597
General	Biomarkers	BrainGreyMatterVolumes	Volume of grey matter in Insular Cortex (right)	0.007	0.2105	31597
General	Biomarkers	BrainGreyMatterVolumes	Volume of grey matter in VI Cerebellum (vermis)	0.005	0.3393	31597
General	Biomarkers	BrainGreyMatterVolumes	Volume of grey matter in Insular Cortex (left)	0.005	0.3436	31597
General	Biomarkers	BrainGreyMatterVolumes	Volume of grey matter in IX Cerebellum (vermis)	0.005	0.3996	31597
General	Biomarkers	BrainGreyMatterVolumes	Volume of grey matter in I-IV Cerebellum (right)	-0.005	0.4216	31597
General	Biomarkers	BrainGreyMatterVolumes	Volume of grey matter in Thalamus (left)	0.004	0.4869	31597
General	Biomarkers	BrainGreyMatterVolumes	Volume of grey matter in Subcallosal Cortex (right)	-0.003	0.5469	31597
General	Biomarkers	BrainGreyMatterVolumes	Volume of grey matter in Subcallosal Cortex (left)	0.003	0.5559	31597
General	Biomarkers	BrainGreyMatterVolumes	Volume of grey matter in Intracalcarine Cortex (left)	0.003	0.5991	31597
General	Biomarkers	BrainGreyMatterVolumes	Volume of grey matter in Cingulate Gyrus, posterior division (right)	0.001	0.922	31597
General	Biomarkers	BrainSubcorticalVolumes	Volume of amygdala (left)	0.037	7.097e-11	31590
General	Biomarkers	BrainSubcorticalVolumes	Volume of amygdala (right)	0.036	1.503e-10	31590
General	Biomarkers	BrainSubcorticalVolumes	Volume of thalamus (right)	0.035	4.104e-10	31590
General	Biomarkers	BrainSubcorticalVolumes	Volume of hippocampus (left)	0.033	6.011e-09	31590
General	Biomarkers	BrainSubcorticalVolumes	Volume of accumbens (right)	0.033	7.378e-09	31590
General	Biomarkers	BrainSubcorticalVolumes	Volume of hippocampus (right)	0.032	8.466e-09	31590
General	Biomarkers	BrainSubcorticalVolumes	Volume of thalamus (left)	0.029	2.961e-07	31590
General	Biomarkers	BrainSubcorticalVolumes	Volume of accumbens (left)	0.028	4.501e-07	31590
General	Biomarkers	BrainSubcorticalVolumes	Volume of putamen (right)	0.013	0.01772	31590
General	Biomarkers	BrainSubcorticalVolumes	Volume of pallidum (right)	0.01	0.07911	31590
General	Biomarkers	BrainSubcorticalVolumes	Volume of putamen (left)	0.009	0.113	31590
General	Biomarkers	BrainSubcorticalVolumes	Volume of caudate (right)	-0.006	0.266	31590
General	Biomarkers	BrainSubcorticalVolumes	Volume of pallidum (left)	-0.002	0.7052	31590
General	Biomarkers	BrainSubcorticalVolumes	Volume of caudate (left)	-0.002	0.7597	31590
General	Biomarkers	BraindMRIWeightedMeans	Weighted-mean L3 in tract anterior thalamic radiation (right)	-0.066	9.662e-31	30450
General	Biomarkers	BraindMRIWeightedMeans	Weighted-mean ISOVF in tract anterior thalamic radiation (right)	-0.066	2.02e-30	30450
General	Biomarkers	BraindMRIWeightedMeans	Weighted-mean MD in tract anterior thalamic radiation (right)	-0.065	4.384e-30	30450
General	Biomarkers	BraindMRIWeightedMeans	Weighted-mean L1 in tract anterior thalamic radiation (right)	-0.061	2.078e-26	30450
General	Biomarkers	BraindMRIWeightedMeans	Weighted-mean L2 in tract anterior thalamic radiation (right)	-0.06	9.663e-26	30450
General	Biomarkers	BraindMRIWeightedMeans	Weighted-mean L3 in tract anterior thalamic radiation (left)	-0.056	7.086e-23	30450
General	Biomarkers	BraindMRIWeightedMeans	Weighted-mean ISOVF in tract anterior thalamic radiation (left)	-0.055	8.883e-22	30450
General	Biomarkers	BraindMRIWeightedMeans	Weighted-mean MD in tract anterior thalamic radiation (left)	-0.055	9.529e-22	30450
General	Biomarkers	BraindMRIWeightedMeans	Weighted-mean MD in tract uncinate fasciculus (right)	-0.055	1.662e-21	30450
General	Biomarkers	BraindMRIWeightedMeans	Weighted-mean L2 in tract uncinate fasciculus (right)	-0.052	1.295e-19	30450
General	Biomarkers	BraindMRIWeightedMeans	Weighted-mean L2 in tract anterior thalamic radiation (left)	-0.051	5.958e-19	30450
General	Biomarkers	BraindMRIWeightedMeans	Weighted-mean L1 in tract anterior thalamic radiation (left)	-0.05	1.857e-18	30450
General	Biomarkers	BraindMRIWeightedMeans	Weighted-mean L1 in tract uncinate fasciculus (right)	-0.05	2.299e-18	30450
General	Biomarkers	BraindMRIWeightedMeans	Weighted-mean L3 in tract uncinate fasciculus (right)	-0.049	9.335e-18	30450
General	Biomarkers	BraindMRIWeightedMeans	Weighted-mean L1 in tract superior longitudinal fasciculus (right)	-0.046	6.137e-16	30450
General	Biomarkers	BraindMRIWeightedMeans	Weighted-mean L3 in tract inferior longitudinal fasciculus (right)	-0.046	6.829e-16	30450
General	Biomarkers	BraindMRIWeightedMeans	Weighted-mean MD in tract inferior longitudinal fasciculus (right)	-0.046	1.629e-15	30450
General	Biomarkers	BraindMRIWeightedMeans	Weighted-mean MD in tract inferior fronto-occipital fasciculus (right)	-0.045	1.973e-15	30450
General	Biomarkers	BraindMRIWeightedMeans	Weighted-mean ISOVF in tract parahippocampal part of cingulum (left)	-0.045	3.58e-15	30450
General	Biomarkers	BraindMRIWeightedMeans	Weighted-mean MD in tract superior thalamic radiation (right)	-0.044	8.359e-15	30450
General	Biomarkers	BraindMRIWeightedMeans	Weighted-mean L2 in tract inferior longitudinal fasciculus (left)	-0.044	1.459e-14	30450
General	Biomarkers	BraindMRIWeightedMeans	Weighted-mean L3 in tract inferior fronto-occipital fasciculus (right)	-0.044	2.15e-14	30450
General	Biomarkers	BraindMRIWeightedMeans	Weighted-mean MD in tract superior longitudinal fasciculus (right)	-0.044	2.289e-14	30450
General	Biomarkers	BraindMRIWeightedMeans	Weighted-mean L2 in tract inferior longitudinal fasciculus (right)	-0.044	3.055e-14	30450
General	Biomarkers	BraindMRIWeightedMeans	Weighted-mean L2 in tract cingulate gyrus part of cingulum (right)	-0.043	3.522e-14	30450
General	Biomarkers	BraindMRIWeightedMeans	Weighted-mean L3 in tract forceps minor	-0.043	4.923e-14	30450
General	Biomarkers	BraindMRIWeightedMeans	Weighted-mean L2 in tract inferior fronto-occipital fasciculus (right)	-0.042	1.363e-13	30450
General	Biomarkers	BraindMRIWeightedMeans	Weighted-mean L2 in tract inferior fronto-occipital fasciculus (left)	-0.042	1.376e-13	30450
General	Biomarkers	BraindMRIWeightedMeans	Weighted-mean L3 in tract inferior longitudinal fasciculus (left)	-0.042	2.283e-13	30450
General	Biomarkers	BraindMRIWeightedMeans	Weighted-mean ICVF in tract posterior thalamic radiation (left)	0.042	2.296e-13	30450
General	Biomarkers	BraindMRIWeightedMeans	Weighted-mean L1 in tract uncinate fasciculus (left)	-0.042	2.329e-13	30450
General	Biomarkers	BraindMRIWeightedMeans	Weighted-mean MD in tract uncinate fasciculus (left)	-0.042	3.832e-13	30450
General	Biomarkers	BraindMRIWeightedMeans	Weighted-mean L3 in tract posterior thalamic radiation (right)	-0.041	5.2e-13	30450
General	Biomarkers	BraindMRIWeightedMeans	Weighted-mean L3 in tract superior thalamic radiation (right)	-0.041	5.858e-13	30450
General	Biomarkers	BraindMRIWeightedMeans	Weighted-mean L1 in tract parahippocampal part of cingulum (left)	-0.041	6.516e-13	30450
General	Biomarkers	BraindMRIWeightedMeans	Weighted-mean ISOVF in tract uncinate fasciculus (right)	-0.041	1.187e-12	30450
General	Biomarkers	BraindMRIWeightedMeans	Weighted-mean L2 in tract superior longitudinal fasciculus (right)	-0.041	1.244e-12	30450
General	Biomarkers	BraindMRIWeightedMeans	Weighted-mean L3 in tract inferior fronto-occipital fasciculus (left)	-0.041	1.344e-12	30450
General	Biomarkers	BraindMRIWeightedMeans	Weighted-mean L1 in tract superior longitudinal fasciculus (left)	-0.04	1.889e-12	30450
General	Biomarkers	BraindMRIWeightedMeans	Weighted-mean L1 in tract inferior fronto-occipital fasciculus (right)	-0.04	2.152e-12	30450
General	Biomarkers	BraindMRIWeightedMeans	Weighted-mean L2 in tract superior thalamic radiation (right)	-0.04	5.124e-12	30450
General	Biomarkers	BraindMRIWeightedMeans	Weighted-mean FA in tract forceps minor	0.04	5.214e-12	30450
General	Biomarkers	BraindMRIWeightedMeans	Weighted-mean L2 in tract forceps minor	-0.039	6.062e-12	30450
General	Biomarkers	BraindMRIWeightedMeans	Weighted-mean L3 in tract posterior thalamic radiation (left)	-0.039	6.895e-12	30450
General	Biomarkers	BraindMRIWeightedMeans	Weighted-mean L2 in tract uncinate fasciculus (left)	-0.039	7.577e-12	30450
General	Biomarkers	BraindMRIWeightedMeans	Weighted-mean MD in tract inferior longitudinal fasciculus (left)	-0.039	7.837e-12	30450
General	Biomarkers	BraindMRIWeightedMeans	Weighted-mean FA in tract posterior thalamic radiation (left)	0.039	8.923e-12	30450
General	Biomarkers	BraindMRIWeightedMeans	Weighted-mean MD in tract inferior fronto-occipital fasciculus (left)	-0.039	9.315e-12	30450
General	Biomarkers	BraindMRIWeightedMeans	Weighted-mean L1 in tract inferior longitudinal fasciculus (right)	-0.039	1.005e-11	30450
General	Biomarkers	BraindMRIWeightedMeans	Weighted-mean L1 in tract superior thalamic radiation (right)	-0.039	1.186e-11	30450
General	Biomarkers	BraindMRIWeightedMeans	Weighted-mean MO in tract corticospinal tract (right)	0.039	1.636e-11	30450
General	Biomarkers	BraindMRIWeightedMeans	Weighted-mean MD in tract posterior thalamic radiation (right)	-0.038	2.227e-11	30450
General	Biomarkers	BraindMRIWeightedMeans	Weighted-mean MD in tract superior longitudinal fasciculus (left)	-0.038	2.269e-11	30450
General	Biomarkers	BraindMRIWeightedMeans	Weighted-mean ICVF in tract superior longitudinal fasciculus (left)	0.038	2.553e-11	30450
General	Biomarkers	BraindMRIWeightedMeans	Weighted-mean MD in tract parahippocampal part of cingulum (left)	-0.038	3.017e-11	30450
General	Biomarkers	BraindMRIWeightedMeans	Weighted-mean MD in tract forceps minor	-0.038	3.302e-11	30450
General	Biomarkers	BraindMRIWeightedMeans	Weighted-mean ICVF in tract posterior thalamic radiation (right)	0.038	4.374e-11	30450
General	Biomarkers	BraindMRIWeightedMeans	Weighted-mean MD in tract superior thalamic radiation (left)	-0.037	6.749e-11	30450
General	Biomarkers	BraindMRIWeightedMeans	Weighted-mean MD in tract cingulate gyrus part of cingulum (right)	-0.037	8.662e-11	30450
General	Biomarkers	BraindMRIWeightedMeans	Weighted-mean ICVF in tract inferior fronto-occipital fasciculus (right)	0.037	1.564e-10	30450
General	Biomarkers	BraindMRIWeightedMeans	Weighted-mean L2 in tract posterior thalamic radiation (right)	-0.036	2.201e-10	30450
General	Biomarkers	BraindMRIWeightedMeans	Weighted-mean L2 in tract posterior thalamic radiation (left)	-0.036	2.451e-10	30450
General	Biomarkers	BraindMRIWeightedMeans	Weighted-mean L3 in tract superior longitudinal fasciculus (right)	-0.036	2.488e-10	30450
General	Biomarkers	BraindMRIWeightedMeans	Weighted-mean ICVF in tract inferior longitudinal fasciculus (left)	0.036	3.002e-10	30450
General	Biomarkers	BraindMRIWeightedMeans	Weighted-mean L2 in tract parahippocampal part of cingulum (left)	-0.036	3.48e-10	30450
General	Biomarkers	BraindMRIWeightedMeans	Weighted-mean L3 in tract uncinate fasciculus (left)	-0.036	4.257e-10	30450
General	Biomarkers	BraindMRIWeightedMeans	Weighted-mean ICVF in tract uncinate fasciculus (right)	0.036	4.551e-10	30450
General	Biomarkers	BraindMRIWeightedMeans	Weighted-mean FA in tract inferior longitudinal fasciculus (left)	0.036	5.644e-10	30450
General	Biomarkers	BraindMRIWeightedMeans	Weighted-mean L2 in tract superior longitudinal fasciculus (left)	-0.035	6.777e-10	30450
General	Biomarkers	BraindMRIWeightedMeans	Weighted-mean ISOVF in tract cingulate gyrus part of cingulum (right)	-0.035	6.803e-10	30450
General	Biomarkers	BraindMRIWeightedMeans	Weighted-mean ICVF in tract superior longitudinal fasciculus (right)	0.035	1.547e-09	30450
General	Biomarkers	BraindMRIWeightedMeans	Weighted-mean ISOVF in tract parahippocampal part of cingulum (right)	-0.035	1.696e-09	30450
General	Biomarkers	BraindMRIWeightedMeans	Weighted-mean ICVF in tract inferior fronto-occipital fasciculus (left)	0.034	1.737e-09	30450
General	Biomarkers	BraindMRIWeightedMeans	Weighted-mean L2 in tract cingulate gyrus part of cingulum (left)	-0.034	2.158e-09	30450
General	Biomarkers	BraindMRIWeightedMeans	Weighted-mean ICVF in tract inferior longitudinal fasciculus (right)	0.034	2.292e-09	30450
General	Biomarkers	BraindMRIWeightedMeans	Weighted-mean MD in tract posterior thalamic radiation (left)	-0.034	3.084e-09	30450
General	Biomarkers	BraindMRIWeightedMeans	Weighted-mean ISOVF in tract superior thalamic radiation (right)	-0.034	4.595e-09	30450
General	Biomarkers	BraindMRIWeightedMeans	Weighted-mean L3 in tract parahippocampal part of cingulum (left)	-0.034	4.706e-09	30450
General	Biomarkers	BraindMRIWeightedMeans	Weighted-mean L3 in tract superior thalamic radiation (left)	-0.033	5.416e-09	30450
General	Biomarkers	BraindMRIWeightedMeans	Weighted-mean L1 in tract superior thalamic radiation (left)	-0.033	5.755e-09	30450
General	Biomarkers	BraindMRIWeightedMeans	Weighted-mean ISOVF in tract uncinate fasciculus (left)	-0.033	6.342e-09	30450
General	Biomarkers	BraindMRIWeightedMeans	Weighted-mean L1 in tract parahippocampal part of cingulum (right)	-0.033	8.179e-09	30450
General	Biomarkers	BraindMRIWeightedMeans	Weighted-mean MD in tract cingulate gyrus part of cingulum (left)	-0.033	1.191e-08	30450
General	Biomarkers	BraindMRIWeightedMeans	Weighted-mean L2 in tract superior thalamic radiation (left)	-0.033	1.372e-08	30450
General	Biomarkers	BraindMRIWeightedMeans	Weighted-mean ICVF in tract superior thalamic radiation (right)	0.032	1.505e-08	30450
General	Biomarkers	BraindMRIWeightedMeans	Weighted-mean ICVF in tract superior thalamic radiation (left)	0.032	1.759e-08	30450
General	Biomarkers	BraindMRIWeightedMeans	Weighted-mean L3 in tract superior longitudinal fasciculus (left)	-0.032	2.32e-08	30450
General	Biomarkers	BraindMRIWeightedMeans	Weighted-mean L3 in tract cingulate gyrus part of cingulum (right)	-0.032	2.615e-08	30450
General	Biomarkers	BraindMRIWeightedMeans	Weighted-mean L1 in tract posterior thalamic radiation (right)	-0.032	3.473e-08	30450
General	Biomarkers	BraindMRIWeightedMeans	Weighted-mean ICVF in tract anterior thalamic radiation (right)	0.031	4.007e-08	30450
General	Biomarkers	BraindMRIWeightedMeans	Weighted-mean MO in tract corticospinal tract (left)	0.031	5.172e-08	30450
General	Biomarkers	BraindMRIWeightedMeans	Weighted-mean FA in tract anterior thalamic radiation (left)	0.03	1.482e-07	30450
General	Biomarkers	BraindMRIWeightedMeans	Weighted-mean FA in tract inferior longitudinal fasciculus (right)	0.03	2.345e-07	30450
General	Biomarkers	BraindMRIWeightedMeans	Weighted-mean FA in tract anterior thalamic radiation (right)	0.03	2.476e-07	30450
General	Biomarkers	BraindMRIWeightedMeans	Weighted-mean ISOVF in tract cingulate gyrus part of cingulum (left)	-0.029	5.194e-07	30450
General	Biomarkers	BraindMRIWeightedMeans	Weighted-mean ISOVF in tract medial lemniscus (right)	0.028	7.881e-07	30450
General	Biomarkers	BraindMRIWeightedMeans	Weighted-mean ISOVF in tract superior longitudinal fasciculus (right)	-0.028	8.311e-07	30450
General	Biomarkers	BraindMRIWeightedMeans	Weighted-mean FA in tract uncinate fasciculus (right)	0.028	1.52e-06	30450
General	Biomarkers	BraindMRIWeightedMeans	Weighted-mean L3 in tract medial lemniscus (right)	0.027	1.929e-06	30450
General	Biomarkers	BraindMRIWeightedMeans	Weighted-mean ICVF in tract forceps minor	0.027	2.861e-06	30450
General	Biomarkers	BraindMRIWeightedMeans	Weighted-mean FA in tract corticospinal tract (right)	0.027	3.042e-06	30450
General	Biomarkers	BraindMRIWeightedMeans	Weighted-mean FA in tract inferior fronto-occipital fasciculus (left)	0.027	3.119e-06	30450
General	Biomarkers	BraindMRIWeightedMeans	Weighted-mean L1 in tract inferior fronto-occipital fasciculus (left)	-0.027	3.2e-06	30450
General	Biomarkers	BraindMRIWeightedMeans	Weighted-mean FA in tract posterior thalamic radiation (right)	0.027	3.735e-06	30450
General	Biomarkers	BraindMRIWeightedMeans	Weighted-mean OD in tract superior longitudinal fasciculus (right)	0.026	4.039e-06	30450
General	Biomarkers	BraindMRIWeightedMeans	Weighted-mean FA in tract corticospinal tract (left)	0.026	4.245e-06	30450
General	Biomarkers	BraindMRIWeightedMeans	Weighted-mean MD in tract medial lemniscus (right)	0.026	4.889e-06	30450
General	Biomarkers	BraindMRIWeightedMeans	Weighted-mean OD in tract inferior fronto-occipital fasciculus (right)	0.026	6.127e-06	30450
General	Biomarkers	BraindMRIWeightedMeans	Weighted-mean OD in tract anterior thalamic radiation (right)	0.026	6.308e-06	30450
General	Biomarkers	BraindMRIWeightedMeans	Weighted-mean MD in tract parahippocampal part of cingulum (right)	-0.026	7.123e-06	30450
General	Biomarkers	BraindMRIWeightedMeans	Weighted-mean ICVF in tract uncinate fasciculus (left)	0.026	7.143e-06	30450
General	Biomarkers	BraindMRIWeightedMeans	Weighted-mean OD in tract superior longitudinal fasciculus (left)	0.025	8.696e-06	30450
General	Biomarkers	BraindMRIWeightedMeans	Weighted-mean OD in tract medial lemniscus (left)	-0.025	9.153e-06	30450
General	Biomarkers	BraindMRIWeightedMeans	Weighted-mean L1 in tract inferior longitudinal fasciculus (left)	-0.025	1.154e-05	30450
General	Biomarkers	BraindMRIWeightedMeans	Weighted-mean L3 in tract forceps major	-0.025	1.285e-05	30450
General	Biomarkers	BraindMRIWeightedMeans	Weighted-mean ICVF in tract anterior thalamic radiation (left)	0.025	1.534e-05	30450
General	Biomarkers	BraindMRIWeightedMeans	Weighted-mean L1 in tract forceps minor	-0.024	1.98e-05	30450
General	Biomarkers	BraindMRIWeightedMeans	Weighted-mean FA in tract forceps major	0.024	2.015e-05	30450
General	Biomarkers	BraindMRIWeightedMeans	Weighted-mean L2 in tract medial lemniscus (right)	0.024	2.058e-05	30450
General	Biomarkers	BraindMRIWeightedMeans	Weighted-mean FA in tract superior longitudinal fasciculus (right)	0.024	3.704e-05	30450
General	Biomarkers	BraindMRIWeightedMeans	Weighted-mean L2 in tract parahippocampal part of cingulum (right)	-0.023	4.42e-05	30450
General	Biomarkers	BraindMRIWeightedMeans	Weighted-mean MO in tract cingulate gyrus part of cingulum (right)	0.023	5.378e-05	30450
General	Biomarkers	BraindMRIWeightedMeans	Weighted-mean L2 in tract forceps major	-0.023	8.028e-05	30450
General	Biomarkers	BraindMRIWeightedMeans	Weighted-mean L1 in tract posterior thalamic radiation (left)	-0.022	9.012e-05	30450
General	Biomarkers	BraindMRIWeightedMeans	Weighted-mean L1 in tract medial lemniscus (right)	0.022	0.0001162	30450
General	Biomarkers	BraindMRIWeightedMeans	Weighted-mean FA in tract superior longitudinal fasciculus (left)	0.022	0.000131	30450
General	Biomarkers	BraindMRIWeightedMeans	Weighted-mean FA in tract inferior fronto-occipital fasciculus (right)	0.021	0.0002935	30450
General	Biomarkers	BraindMRIWeightedMeans	Weighted-mean ISOVF in tract forceps minor	-0.02	0.0004006	30450
General	Biomarkers	BraindMRIWeightedMeans	Weighted-mean ISOVF in tract superior thalamic radiation (left)	-0.02	0.0004131	30450
General	Biomarkers	BraindMRIWeightedMeans	Weighted-mean MD in tract forceps major	-0.02	0.0004545	30450
General	Biomarkers	BraindMRIWeightedMeans	Weighted-mean L3 in tract cingulate gyrus part of cingulum (left)	-0.02	0.0005513	30450
General	Biomarkers	BraindMRIWeightedMeans	Weighted-mean ICVF in tract forceps major	0.019	0.0006813	30450
General	Biomarkers	BraindMRIWeightedMeans	Weighted-mean FA in tract uncinate fasciculus (left)	0.019	0.0008143	30450
General	Biomarkers	BraindMRIWeightedMeans	Weighted-mean FA in tract superior thalamic radiation (right)	0.019	0.0009176	30450
General	Biomarkers	BraindMRIWeightedMeans	Weighted-mean L1 in tract corticospinal tract (right)	0.019	0.0009649	30450
General	Biomarkers	BraindMRIWeightedMeans	Weighted-mean OD in tract superior thalamic radiation (right)	0.019	0.0009822	30450
General	Biomarkers	BraindMRIWeightedMeans	Weighted-mean L1 in tract cingulate gyrus part of cingulum (left)	-0.019	0.001018	30450
General	Biomarkers	BraindMRIWeightedMeans	Weighted-mean L3 in tract parahippocampal part of cingulum (right)	-0.018	0.001378	30450
General	Biomarkers	BraindMRIWeightedMeans	Weighted-mean MO in tract cingulate gyrus part of cingulum (left)	0.018	0.0018	30450
General	Biomarkers	BraindMRIWeightedMeans	Weighted-mean FA in tract cingulate gyrus part of cingulum (right)	0.018	0.001817	30450
General	Biomarkers	BraindMRIWeightedMeans	Weighted-mean ICVF in tract acoustic radiation (left)	0.018	0.001977	30450
General	Biomarkers	BraindMRIWeightedMeans	Weighted-mean MO in tract inferior longitudinal fasciculus (left)	0.017	0.002874	30450
General	Biomarkers	BraindMRIWeightedMeans	Weighted-mean OD in tract middle cerebellar peduncle	0.017	0.00291	30450
General	Biomarkers	BraindMRIWeightedMeans	Weighted-mean OD in tract superior thalamic radiation (left)	0.017	0.00386	30450
General	Biomarkers	BraindMRIWeightedMeans	Weighted-mean FA in tract superior thalamic radiation (left)	0.016	0.004621	30450
General	Biomarkers	BraindMRIWeightedMeans	Weighted-mean OD in tract acoustic radiation (right)	0.016	0.004676	30450
General	Biomarkers	BraindMRIWeightedMeans	Weighted-mean ISOVF in tract inferior longitudinal fasciculus (right)	-0.015	0.006941	30450
General	Biomarkers	BraindMRIWeightedMeans	Weighted-mean ICVF in tract corticospinal tract (right)	0.014	0.01151	30450
General	Biomarkers	BraindMRIWeightedMeans	Weighted-mean MO in tract posterior thalamic radiation (right)	-0.014	0.0125	30450
General	Biomarkers	BraindMRIWeightedMeans	Weighted-mean L1 in tract cingulate gyrus part of cingulum (right)	-0.014	0.01253	30450
General	Biomarkers	BraindMRIWeightedMeans	Weighted-mean ICVF in tract cingulate gyrus part of cingulum (right)	0.014	0.01469	30450
General	Biomarkers	BraindMRIWeightedMeans	Weighted-mean ISOVF in tract corticospinal tract (right)	0.014	0.01745	30450
General	Biomarkers	BraindMRIWeightedMeans	Weighted-mean L2 in tract corticospinal tract (left)	-0.014	0.01845	30450
General	Biomarkers	BraindMRIWeightedMeans	Weighted-mean ISOVF in tract superior longitudinal fasciculus (left)	-0.013	0.01888	30450
General	Biomarkers	BraindMRIWeightedMeans	Weighted-mean OD in tract posterior thalamic radiation (right)	0.013	0.01918	30450
General	Biomarkers	BraindMRIWeightedMeans	Weighted-mean L1 in tract middle cerebellar peduncle	-0.013	0.02074	30450
General	Biomarkers	BraindMRIWeightedMeans	Weighted-mean ISOVF in tract inferior fronto-occipital fasciculus (right)	-0.013	0.02086	30450
General	Biomarkers	BraindMRIWeightedMeans	Weighted-mean OD in tract acoustic radiation (left)	0.013	0.02416	30450
General	Biomarkers	BraindMRIWeightedMeans	Weighted-mean OD in tract corticospinal tract (right)	-0.013	0.02452	30450
General	Biomarkers	BraindMRIWeightedMeans	Weighted-mean ICVF in tract acoustic radiation (right)	0.013	0.02619	30450
General	Biomarkers	BraindMRIWeightedMeans	Weighted-mean L1 in tract corticospinal tract (left)	0.012	0.0296	30450
General	Biomarkers	BraindMRIWeightedMeans	Weighted-mean MO in tract medial lemniscus (left)	0.012	0.03398	30450
General	Biomarkers	BraindMRIWeightedMeans	Weighted-mean OD in tract parahippocampal part of cingulum (left)	-0.012	0.03561	30450
General	Biomarkers	BraindMRIWeightedMeans	Weighted-mean ISOVF in tract middle cerebellar peduncle	-0.012	0.03801	30450
General	Biomarkers	BraindMRIWeightedMeans	Weighted-mean ICVF in tract parahippocampal part of cingulum (right)	-0.012	0.03901	30450
General	Biomarkers	BraindMRIWeightedMeans	Weighted-mean OD in tract inferior fronto-occipital fasciculus (left)	0.012	0.04037	30450
General	Biomarkers	BraindMRIWeightedMeans	Weighted-mean ICVF in tract cingulate gyrus part of cingulum (left)	0.012	0.04234	30450
General	Biomarkers	BraindMRIWeightedMeans	Weighted-mean OD in tract cingulate gyrus part of cingulum (right)	-0.011	0.04663	30450
General	Biomarkers	BraindMRIWeightedMeans	Weighted-mean FA in tract parahippocampal part of cingulum (right)	-0.011	0.05079	30450
General	Biomarkers	BraindMRIWeightedMeans	Weighted-mean FA in tract middle cerebellar peduncle	-0.011	0.05187	30450
General	Biomarkers	BraindMRIWeightedMeans	Weighted-mean OD in tract medial lemniscus (right)	-0.011	0.05616	30450
General	Biomarkers	BraindMRIWeightedMeans	Weighted-mean ICVF in tract corticospinal tract (left)	0.011	0.05642	30450
General	Biomarkers	BraindMRIWeightedMeans	Weighted-mean MO in tract inferior fronto-occipital fasciculus (right)	-0.01	0.0722	30450
General	Biomarkers	BraindMRIWeightedMeans	Weighted-mean MO in tract anterior thalamic radiation (right)	-0.01	0.07676	30450
General	Biomarkers	BraindMRIWeightedMeans	Weighted-mean L2 in tract corticospinal tract (right)	-0.01	0.08054	30450
General	Biomarkers	BraindMRIWeightedMeans	Weighted-mean MD in tract middle cerebellar peduncle	-0.01	0.08387	30450
General	Biomarkers	BraindMRIWeightedMeans	Weighted-mean OD in tract uncinate fasciculus (left)	0.01	0.08409	30450
General	Biomarkers	BraindMRIWeightedMeans	Weighted-mean ISOVF in tract posterior thalamic radiation (right)	-0.01	0.08578	30450
General	Biomarkers	BraindMRIWeightedMeans	Weighted-mean OD in tract corticospinal tract (left)	-0.01	0.08837	30450
General	Biomarkers	BraindMRIWeightedMeans	Weighted-mean OD in tract anterior thalamic radiation (left)	0.009	0.108	30450
General	Biomarkers	BraindMRIWeightedMeans	Weighted-mean L1 in tract forceps major	-0.009	0.1086	30450
General	Biomarkers	BraindMRIWeightedMeans	Weighted-mean ISOVF in tract forceps major	-0.009	0.1126	30450
General	Biomarkers	BraindMRIWeightedMeans	Weighted-mean MO in tract forceps minor	0.009	0.1361	30450
General	Biomarkers	BraindMRIWeightedMeans	Weighted-mean L2 in tract acoustic radiation (left)	-0.009	0.1362	30450
General	Biomarkers	BraindMRIWeightedMeans	Weighted-mean OD in tract inferior longitudinal fasciculus (right)	0.008	0.14	30450
General	Biomarkers	BraindMRIWeightedMeans	Weighted-mean MO in tract inferior fronto-occipital fasciculus (left)	0.008	0.1411	30450
General	Biomarkers	BraindMRIWeightedMeans	Weighted-mean ISOVF in tract corticospinal tract (left)	0.008	0.1563	30450
General	Biomarkers	BraindMRIWeightedMeans	Weighted-mean MO in tract anterior thalamic radiation (left)	-0.007	0.1955	30450
General	Biomarkers	BraindMRIWeightedMeans	Weighted-mean MD in tract acoustic radiation (left)	-0.007	0.1966	30450
General	Biomarkers	BraindMRIWeightedMeans	Weighted-mean L2 in tract middle cerebellar peduncle	-0.007	0.2287	30450
General	Biomarkers	BraindMRIWeightedMeans	Weighted-mean L1 in tract acoustic radiation (right)	-0.007	0.2298	30450
General	Biomarkers	BraindMRIWeightedMeans	Weighted-mean MO in tract uncinate fasciculus (left)	0.007	0.2398	30450
General	Biomarkers	BraindMRIWeightedMeans	Weighted-mean L2 in tract acoustic radiation (right)	-0.007	0.2403	30450
General	Biomarkers	BraindMRIWeightedMeans	Weighted-mean L1 in tract acoustic radiation (left)	-0.007	0.248	30450
General	Biomarkers	BraindMRIWeightedMeans	Weighted-mean MD in tract acoustic radiation (right)	-0.007	0.2529	30450
General	Biomarkers	BraindMRIWeightedMeans	Weighted-mean MD in tract corticospinal tract (right)	0.007	0.2529	30450
General	Biomarkers	BraindMRIWeightedMeans	Weighted-mean ISOVF in tract medial lemniscus (left)	0.006	0.2652	30450
General	Biomarkers	BraindMRIWeightedMeans	Weighted-mean FA in tract cingulate gyrus part of cingulum (left)	0.006	0.2689	30450
General	Biomarkers	BraindMRIWeightedMeans	Weighted-mean MO in tract superior thalamic radiation (right)	-0.006	0.3278	30450
General	Biomarkers	BraindMRIWeightedMeans	Weighted-mean ISOVF in tract inferior fronto-occipital fasciculus (left)	-0.005	0.3427	30450
General	Biomarkers	BraindMRIWeightedMeans	Weighted-mean MO in tract medial lemniscus (right)	0.005	0.3509	30450
General	Biomarkers	BraindMRIWeightedMeans	Weighted-mean L3 in tract acoustic radiation (left)	-0.005	0.3608	30450
General	Biomarkers	BraindMRIWeightedMeans	Weighted-mean L3 in tract medial lemniscus (left)	0.005	0.3632	30450
General	Biomarkers	BraindMRIWeightedMeans	Weighted-mean MO in tract uncinate fasciculus (right)	0.005	0.3739	30450
General	Biomarkers	BraindMRIWeightedMeans	Weighted-mean OD in tract uncinate fasciculus (right)	0.005	0.3889	30450
General	Biomarkers	BraindMRIWeightedMeans	Weighted-mean MO in tract inferior longitudinal fasciculus (right)	-0.005	0.3981	30450
General	Biomarkers	BraindMRIWeightedMeans	Weighted-mean ICVF in tract parahippocampal part of cingulum (left)	-0.005	0.4066	30450
General	Biomarkers	BraindMRIWeightedMeans	Weighted-mean L3 in tract acoustic radiation (right)	-0.004	0.434	30450
General	Biomarkers	BraindMRIWeightedMeans	Weighted-mean FA in tract parahippocampal part of cingulum (left)	0.004	0.4365	30450
General	Biomarkers	BraindMRIWeightedMeans	Weighted-mean L3 in tract middle cerebellar peduncle	-0.004	0.4517	30450
General	Biomarkers	BraindMRIWeightedMeans	Weighted-mean ISOVF in tract posterior thalamic radiation (left)	-0.004	0.4532	30450
General	Biomarkers	BraindMRIWeightedMeans	Weighted-mean ISOVF in tract inferior longitudinal fasciculus (left)	-0.004	0.4586	30450
General	Biomarkers	BraindMRIWeightedMeans	Weighted-mean ICVF in tract middle cerebellar peduncle	-0.004	0.4705	30450
General	Biomarkers	BraindMRIWeightedMeans	Weighted-mean ISOVF in tract acoustic radiation (right)	0.004	0.4791	30450
General	Biomarkers	BraindMRIWeightedMeans	Weighted-mean ISOVF in tract acoustic radiation (left)	0.004	0.49	30450
General	Biomarkers	BraindMRIWeightedMeans	Weighted-mean MO in tract acoustic radiation (left)	0.004	0.5161	30450
General	Biomarkers	BraindMRIWeightedMeans	Weighted-mean FA in tract acoustic radiation (right)	0.004	0.5383	30450
General	Biomarkers	BraindMRIWeightedMeans	Weighted-mean ICVF in tract medial lemniscus (right)	0.004	0.5413	30450
General	Biomarkers	BraindMRIWeightedMeans	Weighted-mean L3 in tract corticospinal tract (left)	-0.003	0.5459	30450
General	Biomarkers	BraindMRIWeightedMeans	Weighted-mean OD in tract cingulate gyrus part of cingulum (left)	0.003	0.5703	30450
General	Biomarkers	BraindMRIWeightedMeans	Weighted-mean OD in tract forceps minor	-0.003	0.5973	30450
General	Biomarkers	BraindMRIWeightedMeans	Weighted-mean ICVF in tract medial lemniscus (left)	-0.003	0.626	30450
General	Biomarkers	BraindMRIWeightedMeans	Weighted-mean MD in tract medial lemniscus (left)	0.003	0.6414	30450
General	Biomarkers	BraindMRIWeightedMeans	Weighted-mean MO in tract forceps major	0.003	0.6441	30450
General	Biomarkers	BraindMRIWeightedMeans	Weighted-mean OD in tract posterior thalamic radiation (left)	0.003	0.6524	30450
General	Biomarkers	BraindMRIWeightedMeans	Weighted-mean MO in tract superior thalamic radiation (left)	-0.003	0.6561	30450
General	Biomarkers	BraindMRIWeightedMeans	Weighted-mean MO in tract posterior thalamic radiation (left)	-0.002	0.6648	30450
General	Biomarkers	BraindMRIWeightedMeans	Weighted-mean FA in tract acoustic radiation (left)	0.002	0.684	30450
General	Biomarkers	BraindMRIWeightedMeans	Weighted-mean MO in tract parahippocampal part of cingulum (right)	-0.002	0.7066	30450
General	Biomarkers	BraindMRIWeightedMeans	Weighted-mean FA in tract medial lemniscus (right)	0.002	0.7144	30450
General	Biomarkers	BraindMRIWeightedMeans	Weighted-mean MO in tract superior longitudinal fasciculus (right)	0.002	0.7218	30450
General	Biomarkers	BraindMRIWeightedMeans	Weighted-mean MO in tract parahippocampal part of cingulum (left)	-0.002	0.7259	30450
General	Biomarkers	BraindMRIWeightedMeans	Weighted-mean OD in tract forceps major	0.002	0.7448	30450
General	Biomarkers	BraindMRIWeightedMeans	Weighted-mean OD in tract parahippocampal part of cingulum (right)	-0.002	0.7803	30450
General	Biomarkers	BraindMRIWeightedMeans	Weighted-mean L1 in tract medial lemniscus (left)	0.001	0.7983	30450
General	Biomarkers	BraindMRIWeightedMeans	Weighted-mean L2 in tract medial lemniscus (left)	0.001	0.8516	30450
General	Biomarkers	BraindMRIWeightedMeans	Weighted-mean OD in tract inferior longitudinal fasciculus (left)	0.001	0.8542	30450
General	Biomarkers	BraindMRIWeightedMeans	Weighted-mean MD in tract corticospinal tract (left)	0.001	0.8898	30450
General	Biomarkers	BraindMRIWeightedMeans	Weighted-mean MO in tract acoustic radiation (right)	0.001	0.9072	30450
General	Biomarkers	BraindMRIWeightedMeans	Weighted-mean FA in tract medial lemniscus (left)	0	0.935	30450
General	Biomarkers	BraindMRIWeightedMeans	Weighted-mean MO in tract superior longitudinal fasciculus (left)	0	0.9463	30450
General	Biomarkers	BraindMRIWeightedMeans	Weighted-mean L3 in tract corticospinal tract (right)	0	0.9524	30450
General	Biomarkers	BraindMRIWeightedMeans	Weighted-mean MO in tract middle cerebellar peduncle	0	0.9632	30450
General	Biomarkers	CarotidUltrasound	Minimum carotid IMT (intima-medial thickness) at 240 degrees	0.013	0.0189	35201
General	Biomarkers	CarotidUltrasound	Minimum carotid IMT (intima-medial thickness) at 150 degrees	-0.012	0.03009	35457
General	Biomarkers	CarotidUltrasound	Mean carotid IMT (intima-medial thickness) at 150 degrees	-0.009	0.1011	35457
General	Biomarkers	CarotidUltrasound	Mean carotid IMT (intima-medial thickness) at 240 degrees	0.005	0.3517	35201
General	Biomarkers	CarotidUltrasound	Maximum carotid IMT (intima-medial thickness) at 150 degrees	-0.004	0.4211	35457
General	Biomarkers	CarotidUltrasound	Mean carotid IMT (intima-medial thickness) at 120 degrees	-0.003	0.5967	35336
General	Biomarkers	CarotidUltrasound	Maximum carotid IMT (intima-medial thickness) at 240 degrees	0.002	0.7331	35201
General	Biomarkers	CarotidUltrasound	Maximum carotid IMT (intima-medial thickness) at 120 degrees	-0.002	0.7476	35336
General	Biomarkers	CarotidUltrasound	Minimum carotid IMT (intima-medial thickness) at 120 degrees	-0.001	0.8	35336
General	Biomarkers	CarotidUltrasound	Mean carotid IMT (intima-medial thickness) at 210 degrees	-0.001	0.838	35382
General	Biomarkers	CarotidUltrasound	Minimum carotid IMT (intima-medial thickness) at 210 degrees	-0.001	0.8418	35382
General	Biomarkers	CarotidUltrasound	Maximum carotid IMT (intima-medial thickness) at 210 degrees	0.001	0.8961	35382
General	Biomarkers	CognitiveFluidIntelligence	Fluid intelligence score	0.028	9.105e-08	35181
General	Biomarkers	CognitiveFluidIntelligence	FI4 : positional arithmetic.6	0.021	6.222e-05	35091
General	Biomarkers	CognitiveFluidIntelligence	FI4 : positional arithmetic.Do not know	-0.021	6.346e-05	35091
General	Biomarkers	CognitiveFluidIntelligence	FI2 : identify largest number.Prefer not to answer	0.013	0.01641	35161
General	Biomarkers	CognitiveFluidIntelligence	FI3 : word interpolation.Adult	0.011	0.03991	35128
General	Biomarkers	CognitiveFluidIntelligence	FI5 : family relationship calculation.Do not know	-0.01	0.05156	34737
General	Biomarkers	CognitiveFluidIntelligence	FI5 : family relationship calculation.Cousin	0.01	0.05322	34737
General	Biomarkers	CognitiveFluidIntelligence	FI5 : family relationship calculation.No relation	-0.01	0.06334	34737
General	Biomarkers	CognitiveFluidIntelligence	FI2 : identify largest number.308	0.009	0.07681	35161
General	Biomarkers	CognitiveFluidIntelligence	FI3 : word interpolation.Improve	-0.008	0.1127	35128
General	Biomarkers	CognitiveFluidIntelligence	FI4 : positional arithmetic.5	-0.008	0.1218	35091
General	Biomarkers	CognitiveFluidIntelligence	FI3 : word interpolation.Grow	-0.008	0.1309	35128
General	Biomarkers	CognitiveFluidIntelligence	FI5 : family relationship calculation.Sister	0.008	0.1616	34737
General	Biomarkers	CognitiveFluidIntelligence	FI2 : identify largest number.Do not know	-0.007	0.1669	35161
General	Biomarkers	CognitiveFluidIntelligence	FI1 : numeric addition test.Prefer not to answer	-0.007	0.1816	35181
General	Biomarkers	CognitiveFluidIntelligence	FI3 : word interpolation.Develop	-0.007	0.1927	35128
General	Biomarkers	CognitiveFluidIntelligence	Number of fluid intelligence questions attempted within time limit	0.006	0.2324	35181
General	Biomarkers	CognitiveFluidIntelligence	Attempted fluid intelligence (FI) test.	-0.006	0.2337	35401
General	Biomarkers	CognitiveFluidIntelligence	FI2 : identify largest number.987	-0.005	0.3147	35136
General	Biomarkers	CognitiveFluidIntelligence	FI1 : numeric addition test.16	0.005	0.3341	35181
General	Biomarkers	CognitiveFluidIntelligence	FI5 : family relationship calculation.Aunt	-0.005	0.379	34737
General	Biomarkers	CognitiveFluidIntelligence	FI2 : identify largest number.714	0.004	0.4277	35136
General	Biomarkers	CognitiveFluidIntelligence	FI2 : identify largest number.642	-0.004	0.4934	35136
General	Biomarkers	CognitiveFluidIntelligence	FI5 : family relationship calculation.Prefer not to answer	-0.003	0.5284	34737
General	Biomarkers	CognitiveFluidIntelligence	FI4 : positional arithmetic.8	-0.003	0.548	35091
General	Biomarkers	CognitiveFluidIntelligence	FI3 : word interpolation.Old	0.003	0.5876	35128
General	Biomarkers	CognitiveFluidIntelligence	FI1 : numeric addition test.17	0.002	0.6725	35181
General	Biomarkers	CognitiveFluidIntelligence	FI1 : numeric addition test.15	-0.002	0.7382	35181
General	Biomarkers	CognitiveFluidIntelligence	FI5 : family relationship calculation.Niece	0.002	0.7536	34737
General	Biomarkers	CognitiveFluidIntelligence	FI3 : word interpolation.Prefer not to answer	-0.001	0.7935	35128
General	Biomarkers	CognitiveFluidIntelligence	FI2 : identify largest number.253	0.001	0.7947	35161
General	Biomarkers	CognitiveFluidIntelligence	FI3 : word interpolation.Do not know	0.001	0.9023	35128
General	Biomarkers	CognitiveFluidIntelligence	FI1 : numeric addition test.13	0	0.9438	35181
General	Biomarkers	CognitiveFluidIntelligence	FI1 : numeric addition test.Do not know	0	0.9599	35181
General	Biomarkers	CognitiveFluidIntelligence	FI4 : positional arithmetic.Prefer not to answer	0	0.9807	35091
General	Biomarkers	CognitiveFluidIntelligence	FI4 : positional arithmetic.7	0	0.9876	35091
General	Biomarkers	CognitiveFluidIntelligence	FI1 : numeric addition test.14	0	0.9885	35181
General	Biomarkers	CognitiveMatrixPatternCompletion	Number of puzzles correctly solved	0.045	6.744e-15	29773
General	Biomarkers	CognitiveMatrixPatternCompletion	Mean time to solve puzzles	0.014	0.0128	29771
General	Biomarkers	CognitiveMatrixPatternCompletion	Number of puzzles viewed	-0.001	0.8082	29773
General	Biomarkers	CognitiveNumericMemory	Number of rounds of numeric memory test performed	0.023	4.078e-05	31164
General	Biomarkers	CognitiveNumericMemory	Maximum digits remembered correctly	0.02	0.0004954	30960
General	Biomarkers	CognitiveNumericMemory	Time to complete test	0.008	0.1416	31306
General	Biomarkers	CognitivePairedAssociativeLearning	Word associated with "pretty".dish	0.035	1.898e-09	30090
General	Biomarkers	CognitivePairedAssociativeLearning	Number of word pairs correctly associated	0.032	4.54e-08	30090
General	Biomarkers	CognitivePairedAssociativeLearning	Word associated with "new".plant	0.023	5.205e-05	30090
General	Biomarkers	CognitivePairedAssociativeLearning	Word associated with "huge".trousers	0.023	5.998e-05	30090
General	Biomarkers	CognitivePairedAssociativeLearning	Word associated with "tiny".dog	-0.022	0.0001474	30090
General	Biomarkers	CognitivePairedAssociativeLearning	Word associated with "huge".house	-0.02	0.0006175	30090
General	Biomarkers	CognitivePairedAssociativeLearning	Word associated with "tiny".cat	0.019	0.001222	30090
General	Biomarkers	CognitivePairedAssociativeLearning	Word associated with "long".curtains	0.017	0.002844	30090
General	Biomarkers	CognitivePairedAssociativeLearning	Word associated with "pretty".Prefer not to answer	-0.017	0.003799	30090
General	Biomarkers	CognitivePairedAssociativeLearning	Word associated with "tattered".dress	0.016	0.004766	30090
General	Biomarkers	CognitivePairedAssociativeLearning	Word associated with "pretty".dress	-0.016	0.005744	30090
General	Biomarkers	CognitivePairedAssociativeLearning	Word associated with "sulking".Prefer not to answer	-0.015	0.008659	30090
General	Biomarkers	CognitivePairedAssociativeLearning	Word associated with "happy".Prefer not to answer	-0.015	0.009469	30090
General	Biomarkers	CognitivePairedAssociativeLearning	Word associated with "old".house	0.014	0.01814	30090
General	Biomarkers	CognitivePairedAssociativeLearning	Word associated with "sulking".elephant	0.014	0.01904	30090
General	Biomarkers	CognitivePairedAssociativeLearning	Word associated with "long".Prefer not to answer	-0.013	0.01955	30090
General	Biomarkers	CognitivePairedAssociativeLearning	Word associated with "tattered".Prefer not to answer	-0.013	0.02033	30090
General	Biomarkers	CognitivePairedAssociativeLearning	Word associated with "new".dress	-0.013	0.02168	30090
General	Biomarkers	CognitivePairedAssociativeLearning	Word associated with "pretty".cat	-0.013	0.02249	30090
General	Biomarkers	CognitivePairedAssociativeLearning	Word associated with "happy".dog	0.013	0.02275	30090
General	Biomarkers	CognitivePairedAssociativeLearning	Word associated with "tattered".curtains	-0.012	0.03314	30090
General	Biomarkers	CognitivePairedAssociativeLearning	Word associated with "tiny".Prefer not to answer	-0.012	0.03849	30090
General	Biomarkers	CognitivePairedAssociativeLearning	Word associated with "old".Prefer not to answer	-0.011	0.06499	30090
General	Biomarkers	CognitivePairedAssociativeLearning	Word associated with "old".car	-0.01	0.07266	30090
General	Biomarkers	CognitivePairedAssociativeLearning	Word associated with "pretty".plant	-0.01	0.07363	30090
General	Biomarkers	CognitivePairedAssociativeLearning	Word associated with "new".Prefer not to answer	-0.01	0.07996	30090
General	Biomarkers	CognitivePairedAssociativeLearning	Word associated with "long".trousers	-0.009	0.1059	30090
General	Biomarkers	CognitivePairedAssociativeLearning	Word associated with "huge".car	-0.009	0.1184	30090
General	Biomarkers	CognitivePairedAssociativeLearning	Word associated with "happy".elephant	-0.009	0.137	30090
General	Biomarkers	CognitivePairedAssociativeLearning	Word associated with "old".elephant	-0.008	0.1499	30090
General	Biomarkers	CognitivePairedAssociativeLearning	Word associated with "new".curtains	-0.008	0.1656	30090
General	Biomarkers	CognitivePairedAssociativeLearning	Word associated with "huge".Prefer not to answer	-0.007	0.2102	30090
General	Biomarkers	CognitivePairedAssociativeLearning	Word associated with "long".dress	-0.007	0.22	30090
General	Biomarkers	CognitivePairedAssociativeLearning	Word associated with "old".cat	0.006	0.2915	30090
General	Biomarkers	CognitivePairedAssociativeLearning	Word associated with "new".house	-0.006	0.2939	30090
General	Biomarkers	CognitivePairedAssociativeLearning	Word associated with "happy".clown	-0.006	0.3008	30090
General	Biomarkers	CognitivePairedAssociativeLearning	Word associated with "huge".plant	-0.005	0.3753	30090
General	Biomarkers	CognitivePairedAssociativeLearning	Word associated with "sulking".dog	-0.005	0.3949	30090
General	Biomarkers	CognitivePairedAssociativeLearning	Word associated with "sulking".cat	-0.004	0.4476	30090
General	Biomarkers	CognitivePairedAssociativeLearning	Word associated with "sulking".clown	-0.003	0.5449	30090
General	Biomarkers	CognitivePairedAssociativeLearning	Word associated with "tattered".house	0.003	0.5467	30090
General	Biomarkers	CognitivePairedAssociativeLearning	Word associated with "happy".cat	0.002	0.6671	30090
General	Biomarkers	CognitivePairedAssociativeLearning	Word associated with "tattered".plant	-0.002	0.7183	30090
General	Biomarkers	CognitivePairedAssociativeLearning	Word associated with "tiny".house	0.002	0.7474	30090
General	Biomarkers	CognitivePairedAssociativeLearning	Word associated with "tiny".dress	-0.001	0.9205	30090
General	Biomarkers	CognitivePairedAssociativeLearning	Word associated with "long".car	0	0.9784	30090
General	Biomarkers	CognitivePairsMatching	Number of incorrect matches in round.Second round	-0.019	0.0002467	36603
General	Biomarkers	CognitivePairsMatching	Time to complete round.Second round	-0.011	0.03623	36603
General	Biomarkers	CognitivePairsMatching	Number of incorrect matches in round.First round	-0.01	0.04911	36603
General	Biomarkers	CognitivePairsMatching	Time to complete round.First round	-0.006	0.2449	36603
General	Biomarkers	CognitivePairsMatching	Number of rows displayed in round.Second round	-0.004	0.4254	36603
General	Biomarkers	CognitivePairsMatching	Number of columns displayed in round.First round	-0.004	0.4254	36603
General	Biomarkers	CognitivePairsMatching	Number of correct matches in round.Second round	0.001	0.7913	36603
General	Biomarkers	CognitivePairsMatching	Number of correct matches in round.First round	0.001	0.8948	36603
General	Biomarkers	CognitivePairsMatching	Number of rows displayed in round.First round		1	36603
General	Biomarkers	CognitivePairsMatching	Number of columns displayed in round.Second round		1	36603
General	Biomarkers	CognitiveProspectiveMemory	Number of attempts	-0.017	0.001692	35468
General	Biomarkers	CognitiveProspectiveMemory	PM: initial answer.Blue square	-0.013	0.01174	35468
General	Biomarkers	CognitiveProspectiveMemory	PM: initial answer.Orange circle	0.013	0.01445	35468
General	Biomarkers	CognitiveProspectiveMemory	Time to answer	-0.006	0.2605	35468
General	Biomarkers	CognitiveProspectiveMemory	Prospective memory result	-0.006	0.2814	35468
General	Biomarkers	CognitiveProspectiveMemory	PM: final answer.Pink star	-0.006	0.2828	35468
General	Biomarkers	CognitiveProspectiveMemory	PM: final answer.Orange circle	0.005	0.3064	35468
General	Biomarkers	CognitiveProspectiveMemory	PM: initial answer.Grey cross	0.005	0.3158	35468
General	Biomarkers	CognitiveProspectiveMemory	PM: final answer.Grey cross	-0.002	0.7141	35468
General	Biomarkers	CognitiveProspectiveMemory	Final attempt correct	0.002	0.7397	35468
General	Biomarkers	CognitiveProspectiveMemory	PM: initial answer.Participant skipped/abandonded	-0.001	0.9179	35468
General	Biomarkers	CognitiveProspectiveMemory	PM: initial answer.Pink star	0	0.9771	35468
General	Biomarkers	CognitiveProspectiveMemory	Test completion status	0	0.9961	35468
General	Biomarkers	CognitiveProspectiveMemory	PM: final answer.Participant skipped/abandonded	0	0.9975	35468
General	Biomarkers	CognitiveReactionTime	Mean time to press snap-button	-0.023	1.027e-05	36567
General	Biomarkers	CognitiveReactionTime	Mean time to correctly identify matches	-0.022	2.735e-05	36596
General	Biomarkers	CognitiveReactionTime	Cards are matching	0.012	0.02491	36596
General	Biomarkers	CognitiveReactionTime	Cards are matching.5	0.006	0.2383	36596
General	Biomarkers	CognitiveReactionTime	Cards are matching.7	0.006	0.2383	36596
General	Biomarkers	CognitiveReactionTime	Cards are matching.11	0.006	0.2383	36596
General	Biomarkers	CognitiveReactionTime	Cards are matching.10	0.006	0.2383	36596
General	Biomarkers	CognitiveReactionTime	Cards are matching.3	-0.006	0.2505	36596
General	Biomarkers	CognitiveReactionTime	Cards are matching.2	-0.006	0.2804	36596
General	Biomarkers	CognitiveReactionTime	Cards are matching.1	0.002	0.7131	36596
General	Biomarkers	CognitiveReactionTime	Cards are matching.4	-0.001	0.8043	36596
General	Biomarkers	CognitiveReactionTime	Cards are matching.9		1	36596
General	Biomarkers	CognitiveReactionTime	Cards are matching.8		1	36596
General	Biomarkers	CognitiveReactionTime	Cards are matching.6		1	36596
General	Biomarkers	CognitiveSymbolDigitSubstitution	Number of symbol digit matches made correctly	0.036	7.392e-10	29800
General	Biomarkers	CognitiveSymbolDigitSubstitution	Number of symbol digit matches attempted	0.035	1.876e-09	29800
General	Biomarkers	CognitiveTowerRearranging	Number of puzzles correct	0.023	0.0001095	29535
General	Biomarkers	CognitiveTowerRearranging	Number of puzzles attempted	0.005	0.3744	30090
General	Biomarkers	CognitiveTrailMaking	Duration to complete alphanumeric path (trail #2)	-0.026	5.079e-06	30090
General	Biomarkers	CognitiveTrailMaking	Duration to complete numeric path (trail #1)	-0.019	0.0008316	30090
General	Biomarkers	CognitiveTrailMaking	Total errors traversing alphanumeric path (trail #2)	-0.012	0.03503	30090
General	Biomarkers	CognitiveTrailMaking	Total errors traversing numeric path (trail #1)	-0.003	0.6058	30090
General	Biomarkers	ECGAtRest	QTC interval	-0.035	1.672e-05	15559
General	Biomarkers	ECGAtRest	R axis	0.026	0.0009775	15559
General	Biomarkers	ECGAtRest	Ventricular rate	-0.017	0.002762	31841
General	Biomarkers	ECGAtRest	PP interval	0.02	0.01124	15559
General	Biomarkers	ECGAtRest	QRS num	-0.02	0.01232	15559
General	Biomarkers	ECGAtRest	T axis	-0.019	0.01683	15559
General	Biomarkers	ECGAtRest	RR interval	0.019	0.01919	15559
General	Biomarkers	ECGAtRest	PQ interval	0.015	0.06234	14664
General	Biomarkers	ECGAtRest	P duration	-0.007	0.2553	30140
General	Biomarkers	ECGAtRest	P axis	-0.006	0.4685	14693
General	Biomarkers	ECGAtRest	QT interval	-0.003	0.7008	15559
General	Biomarkers	ECGAtRest	QRS duration	-0.002	0.7113	31838
General	Biomarkers	EyeAcuity	logMAR, final (right)	-0.02	0.02762	11656
General	Biomarkers	EyeAcuity	logMAR, final (left)	-0.02	0.03473	11663
General	Biomarkers	EyeAcuity	Glasses worn/required (left).wearing	-0.013	0.1582	11734
General	Biomarkers	EyeAcuity	Glasses worn/required (right).wearing	-0.013	0.1682	11734
General	Biomarkers	EyeAcuity	Glasses worn/required (right).elsewhere	0.01	0.2594	11734
General	Biomarkers	EyeAcuity	Glasses worn/required (left).elsewhere	0.008	0.3843	11734
General	Biomarkers	EyeAcuity	Glasses worn/required (right).none	-0.005	0.6129	11734
General	Biomarkers	EyeAcuity	Glasses worn/required (left).none	-0.004	0.6434	11734
General	Biomarkers	EyeAutorefraction	6mm cylindrical power (right)	0.038	0.0004306	8682
General	Biomarkers	EyeAutorefraction	Cylindrical power (left)	-0.036	0.0007004	8682
General	Biomarkers	EyeAutorefraction	6mm cylindrical power (left)	0.032	0.002478	8682
General	Biomarkers	EyeAutorefraction	3mm cylindrical power (left)	0.032	0.002528	8682
General	Biomarkers	EyeAutorefraction	3mm cylindrical power (right)	0.03	0.005514	8682
General	Biomarkers	EyeAutorefraction	Astigmatism angle (right)	0.024	0.02815	8682
General	Biomarkers	EyeAutorefraction	Cylindrical power (right)	-0.022	0.0382	8682
General	Biomarkers	EyeAutorefraction	6mm weak meridian (right)	0.019	0.07956	8682
General	Biomarkers	EyeAutorefraction	3mm regularity index (right)	-0.018	0.09493	8682
General	Biomarkers	EyeAutorefraction	6mm weak meridian (left)	0.017	0.1162	8682
General	Biomarkers	EyeAutorefraction	Astigmatism angle (left)	-0.016	0.1296	8682
General	Biomarkers	EyeAutorefraction	3mm asymmetry index (right)	-0.016	0.1432	8682
General	Biomarkers	EyeAutorefraction	6mm cylindrical power angle (left)	-0.015	0.1512	8682
General	Biomarkers	EyeAutorefraction	6mm weak meridian angle (left)	-0.015	0.1512	8682
General	Biomarkers	EyeAutorefraction	3mm asymmetry angle (right)	-0.014	0.1853	8682
General	Biomarkers	EyeAutorefraction	3mm weak meridian (right)	0.014	0.1919	8682
General	Biomarkers	EyeAutorefraction	3mm weak meridian (left)	0.014	0.2048	8682
General	Biomarkers	EyeAutorefraction	3mm asymmetry index (left)	0.012	0.2673	8682
General	Biomarkers	EyeAutorefraction	Spherical power (right)	0.011	0.32	8682
General	Biomarkers	EyeAutorefraction	Spherical power (left)	0.01	0.362	8682
General	Biomarkers	EyeAutorefraction	3mm strong meridian angle (left)	-0.01	0.3732	8682
General	Biomarkers	EyeAutorefraction	3mm asymmetry angle (left)	-0.008	0.4679	8682
General	Biomarkers	EyeAutorefraction	6mm strong meridian angle (right)	0.007	0.4849	8682
General	Biomarkers	EyeAutorefraction	6mm weak meridian angle (right)	0.007	0.5275	8682
General	Biomarkers	EyeAutorefraction	6mm cylindrical power angle (right)	0.007	0.5275	8682
General	Biomarkers	EyeAutorefraction	3mm strong meridian angle (right)	0.006	0.555	8682
General	Biomarkers	EyeAutorefraction	3mm regularity index (left)	-0.006	0.5662	8682
General	Biomarkers	EyeAutorefraction	3mm cylindrical power angle (left)	0.005	0.6425	8682
General	Biomarkers	EyeAutorefraction	3mm weak meridian angle (left)	0.005	0.6425	8682
General	Biomarkers	EyeAutorefraction	3mm cylindrical power angle (right)	-0.003	0.7475	8682
General	Biomarkers	EyeAutorefraction	3mm weak meridian angle (right)	-0.003	0.7475	8682
General	Biomarkers	EyeAutorefraction	6mm strong meridian (left)	0.003	0.7695	8682
General	Biomarkers	EyeAutorefraction	6mm strong meridian (right)	0.003	0.8014	8682
General	Biomarkers	EyeAutorefraction	3mm strong meridian (right)	0.002	0.8594	8682
General	Biomarkers	EyeAutorefraction	3mm strong meridian (left)	0	0.9845	8682
General	Biomarkers	EyeIntraocularPressure	Corneal hysteresis (left)	-0.02	0.03122	11384
General	Biomarkers	EyeIntraocularPressure	Corneal resistance factor (left)	-0.015	0.1016	11384
General	Biomarkers	EyeIntraocularPressure	Intra-ocular pressure, corneal-compensated (left)	0.014	0.1236	11384
General	Biomarkers	EyeIntraocularPressure	Corneal resistance factor (right)	0.007	0.4269	11405
General	Biomarkers	EyeIntraocularPressure	Corneal hysteresis (right)	0.007	0.4698	11405
General	Biomarkers	EyeIntraocularPressure	Intra-ocular pressure, corneal-compensated (right)	-0.004	0.641	11405
General	Biomarkers	EyeIntraocularPressure	Intra-ocular pressure, Goldmann-correlated (left)	0.002	0.8403	11384
General	Biomarkers	EyeIntraocularPressure	Intra-ocular pressure, Goldmann-correlated (right)	0.001	0.9293	11405
General	Biomarkers	HandGripStrength	Hand grip strength (left)	0.056	5.695e-27	36659
General	Biomarkers	HandGripStrength	Hand grip strength (right)	0.049	2.7e-21	36663
General	Biomarkers	HearingTest	Volume level set by participant (right)	-0.029	5.748e-08	35740
General	Biomarkers	HearingTest	Volume level set by participant (left)	-0.022	3.346e-05	35740
General	Biomarkers	HearingTest	Duration of hearing test (right)	-0.019	0.0003653	35740
General	Biomarkers	HearingTest	Signal-to-noise-ratio (SNR) of triplet (right).3	-0.018	0.0005117	35740
General	Biomarkers	HearingTest	Signal-to-noise-ratio (SNR) of triplet (right).12	-0.018	0.000854	35740
General	Biomarkers	HearingTest	Triplet correct (left).12	0.017	0.00132	35740
General	Biomarkers	HearingTest	Signal-to-noise-ratio (SNR) of triplet (left).5	-0.017	0.001651	35740
General	Biomarkers	HearingTest	Time to press next (right).14	-0.016	0.00235	35740
General	Biomarkers	HearingTest	Mean signal-to-noise ratio (SNR), (right).12	-0.014	0.006512	35740
General	Biomarkers	HearingTest	Mean signal-to-noise ratio (SNR), (right).13	-0.014	0.006723	35740
General	Biomarkers	HearingTest	Triplet correct (right).2	0.014	0.009581	35740
General	Biomarkers	HearingTest	Mean signal-to-noise ratio (SNR), (right).14	-0.013	0.01268	35740
General	Biomarkers	HearingTest	Triplet correct (left).5	-0.013	0.01383	35740
General	Biomarkers	HearingTest	Speech-reception-threshold (SRT) estimate (right)	-0.013	0.01707	35740
General	Biomarkers	HearingTest	Mean signal-to-noise ratio (SNR), (right).15	-0.013	0.01707	35740
General	Biomarkers	HearingTest	Signal-to-noise-ratio (SNR) of triplet (left).4	-0.013	0.01791	35740
General	Biomarkers	HearingTest	Triplet correct (right).3	-0.013	0.01794	35740
General	Biomarkers	HearingTest	Mean signal-to-noise ratio (SNR), (right).11	-0.012	0.01914	35740
General	Biomarkers	HearingTest	Signal-to-noise-ratio (SNR) of triplet (right).11	-0.012	0.01997	35740
General	Biomarkers	HearingTest	Signal-to-noise-ratio (SNR) of triplet (right).2	-0.012	0.02009	35740
General	Biomarkers	HearingTest	Triplet correct (right).1	0.012	0.02279	35740
General	Biomarkers	HearingTest	Time to press next (right).3	-0.012	0.02385	35740
General	Biomarkers	HearingTest	Mean signal-to-noise ratio (SNR), (right).9	-0.012	0.02614	35740
General	Biomarkers	HearingTest	Mean signal-to-noise ratio (SNR), (right).8	-0.012	0.02867	35740
General	Biomarkers	HearingTest	Signal-to-noise-ratio (SNR) of triplet (right).8	-0.012	0.02868	35740
General	Biomarkers	HearingTest	Time to press next (right).4	-0.012	0.02892	35740
General	Biomarkers	HearingTest	Mean signal-to-noise ratio (SNR), (right).10	-0.011	0.03146	35740
General	Biomarkers	HearingTest	Time to press next (right).9	-0.011	0.04094	35740
General	Biomarkers	HearingTest	Signal-to-noise-ratio (SNR) of triplet (right).4	-0.011	0.04103	35740
General	Biomarkers	HearingTest	Time to press next (right).5	-0.011	0.04475	35740
General	Biomarkers	HearingTest	Triplet correct (right).12	-0.01	0.04783	35740
General	Biomarkers	HearingTest	Time to press next (left).7	-0.01	0.04798	35740
General	Biomarkers	HearingTest	Signal-to-noise-ratio (SNR) of triplet (right).9	-0.01	0.04825	35740
General	Biomarkers	HearingTest	Duration of hearing test (left)	-0.01	0.04927	35740
General	Biomarkers	HearingTest	Time to press next (right).1	-0.01	0.05142	35740
General	Biomarkers	HearingTest	Triplet correct (left).13	-0.01	0.05183	35740
General	Biomarkers	HearingTest	Time to press next (left).13	-0.01	0.0532	35740
General	Biomarkers	HearingTest	Time to press next (right).7	-0.01	0.0571	35740
General	Biomarkers	HearingTest	Time to press next (left).12	-0.01	0.05935	35740
General	Biomarkers	HearingTest	Signal-to-noise-ratio (SNR) of triplet (right).13	-0.01	0.06018	35740
General	Biomarkers	HearingTest	Signal-to-noise-ratio (SNR) of triplet (left).6	-0.01	0.06663	35740
General	Biomarkers	HearingTest	Triplet correct (right).13	-0.009	0.09208	35740
General	Biomarkers	HearingTest	Signal-to-noise-ratio (SNR) of triplet (right).10	-0.009	0.1069	35740
General	Biomarkers	HearingTest	Signal-to-noise-ratio (SNR) of triplet (right).5	-0.008	0.1144	35740
General	Biomarkers	HearingTest	Time to press next (left).4	-0.008	0.1204	35740
General	Biomarkers	HearingTest	Triplet correct (left).7	-0.008	0.1205	35740
General	Biomarkers	HearingTest	Signal-to-noise-ratio (SNR) of triplet (right).6	-0.008	0.1232	35740
General	Biomarkers	HearingTest	Triplet correct (right).11	0.008	0.1436	35740
General	Biomarkers	HearingTest	Signal-to-noise-ratio (SNR) of triplet (right).7	-0.008	0.1484	35740
General	Biomarkers	HearingTest	Triplet correct (left).3	0.008	0.1534	35740
General	Biomarkers	HearingTest	Time to press next (right).13	-0.008	0.1557	35740
General	Biomarkers	HearingTest	Triplet correct (right).4	-0.007	0.1735	35740
General	Biomarkers	HearingTest	Signal-to-noise-ratio (SNR) of triplet (left).13	-0.007	0.1752	35740
General	Biomarkers	HearingTest	Signal-to-noise-ratio (SNR) of triplet (left).3	-0.007	0.2032	35740
General	Biomarkers	HearingTest	Time to press next (right).8	-0.006	0.2211	35740
General	Biomarkers	HearingTest	Triplet correct (left).14	0.006	0.2246	35740
General	Biomarkers	HearingTest	Triplet correct (left).6	-0.006	0.2321	35740
General	Biomarkers	HearingTest	Triplet correct (right).7	0.006	0.2509	35740
General	Biomarkers	HearingTest	Triplet correct (left).2	0.006	0.2841	35740
General	Biomarkers	HearingTest	Signal-to-noise-ratio (SNR) of triplet (left).7	-0.006	0.2849	35740
General	Biomarkers	HearingTest	Triplet correct (right).10	0.006	0.2945	35740
General	Biomarkers	HearingTest	Time to press next (right).11	-0.005	0.3003	35740
General	Biomarkers	HearingTest	Triplet correct (left).11	-0.005	0.3062	35740
General	Biomarkers	HearingTest	Time to press next (left).6	-0.005	0.3171	35740
General	Biomarkers	HearingTest	Signal-to-noise-ratio (SNR) of triplet (right).15	-0.005	0.3173	35740
General	Biomarkers	HearingTest	Time to press next (left).11	-0.005	0.3269	35740
General	Biomarkers	HearingTest	Time to press next (left).5	-0.005	0.3366	35740
General	Biomarkers	HearingTest	Signal-to-noise-ratio (SNR) of triplet (left).12	0.005	0.3524	35740
General	Biomarkers	HearingTest	Time to press next (right).6	-0.005	0.3689	35740
General	Biomarkers	HearingTest	Triplet correct (left).15	0.004	0.3978	35740
General	Biomarkers	HearingTest	Signal-to-noise-ratio (SNR) of triplet (left).15	-0.004	0.4269	35740
General	Biomarkers	HearingTest	Signal-to-noise-ratio (SNR) of triplet (right).1	-0.004	0.4523	35740
General	Biomarkers	HearingTest	Signal-to-noise-ratio (SNR) of triplet (left).1	-0.004	0.4523	35740
General	Biomarkers	HearingTest	Time to press next (left).10	-0.004	0.4681	35740
General	Biomarkers	HearingTest	Signal-to-noise-ratio (SNR) of triplet (left).2	-0.004	0.4784	35740
General	Biomarkers	HearingTest	Triplet correct (left).8	0.004	0.4817	35740
General	Biomarkers	HearingTest	Time to press next (left).9	0.004	0.4817	35740
General	Biomarkers	HearingTest	Triplet correct (left).1	0.004	0.5057	35740
General	Biomarkers	HearingTest	Signal-to-noise-ratio (SNR) of triplet (right).14	-0.003	0.5245	35740
General	Biomarkers	HearingTest	Time to press next (left).8	-0.003	0.5338	35740
General	Biomarkers	HearingTest	Triplet correct (left).4	0.003	0.5381	35740
General	Biomarkers	HearingTest	Time to press next (right).10	-0.003	0.5456	35740
General	Biomarkers	HearingTest	Triplet correct (left).9	-0.003	0.5469	35740
General	Biomarkers	HearingTest	Triplet correct (right).14	0.003	0.5519	35740
General	Biomarkers	HearingTest	Time to press next (left).1	0.003	0.5875	35740
General	Biomarkers	HearingTest	Time to press next (left).15	-0.003	0.6278	35740
General	Biomarkers	HearingTest	Signal-to-noise-ratio (SNR) of triplet (left).9	-0.002	0.6416	35740
General	Biomarkers	HearingTest	Triplet correct (right).9	-0.002	0.657	35740
General	Biomarkers	HearingTest	Time to press next (left).3	-0.002	0.657	35740
General	Biomarkers	HearingTest	Triplet correct (left).10	-0.001	0.7973	35740
General	Biomarkers	HearingTest	Mean signal-to-noise ratio (SNR), (left).9	-0.001	0.8032	35740
General	Biomarkers	HearingTest	Triplet correct (right).5	-0.001	0.8044	35740
General	Biomarkers	HearingTest	Triplet correct (right).8	-0.001	0.808	35740
General	Biomarkers	HearingTest	Mean signal-to-noise ratio (SNR), (left).15	-0.001	0.8215	35740
General	Biomarkers	HearingTest	Speech-reception-threshold (SRT) estimate (left)	-0.001	0.8215	35740
General	Biomarkers	HearingTest	Time to press next (right).12	-0.001	0.8245	35740
General	Biomarkers	HearingTest	Mean signal-to-noise ratio (SNR), (left).5	0.001	0.834	35740
General	Biomarkers	HearingTest	Mean signal-to-noise ratio (SNR), (left).7	0.001	0.834	35740
General	Biomarkers	HearingTest	Mean signal-to-noise ratio (SNR), (left).6	0.001	0.834	35740
General	Biomarkers	HearingTest	Mean signal-to-noise ratio (SNR), (right).1	0.001	0.834	35740
General	Biomarkers	HearingTest	Mean signal-to-noise ratio (SNR), (left).4	0.001	0.834	35740
General	Biomarkers	HearingTest	Mean signal-to-noise ratio (SNR), (right).2	0.001	0.834	35740
General	Biomarkers	HearingTest	Mean signal-to-noise ratio (SNR), (right).3	0.001	0.834	35740
General	Biomarkers	HearingTest	Mean signal-to-noise ratio (SNR), (right).4	0.001	0.834	35740
General	Biomarkers	HearingTest	Mean signal-to-noise ratio (SNR), (right).5	0.001	0.834	35740
General	Biomarkers	HearingTest	Mean signal-to-noise ratio (SNR), (left).1	0.001	0.834	35740
General	Biomarkers	HearingTest	Mean signal-to-noise ratio (SNR), (right).6	0.001	0.834	35740
General	Biomarkers	HearingTest	Mean signal-to-noise ratio (SNR), (right).7	0.001	0.834	35740
General	Biomarkers	HearingTest	Mean signal-to-noise ratio (SNR), (left).3	0.001	0.834	35740
General	Biomarkers	HearingTest	Mean signal-to-noise ratio (SNR), (left).2	0.001	0.834	35740
General	Biomarkers	HearingTest	Signal-to-noise-ratio (SNR) of triplet (left).11	0.001	0.848	35740
General	Biomarkers	HearingTest	Mean signal-to-noise ratio (SNR), (left).10	-0.001	0.858	35740
General	Biomarkers	HearingTest	Mean signal-to-noise ratio (SNR), (left).12	0.001	0.8814	35740
General	Biomarkers	HearingTest	Mean signal-to-noise ratio (SNR), (left).13	-0.001	0.8849	35740
General	Biomarkers	HearingTest	Time to press next (right).2	-0.001	0.8944	35740
General	Biomarkers	HearingTest	Time to press next (right).15	-0.001	0.8963	35740
General	Biomarkers	HearingTest	Triplet correct (right).6	-0.001	0.9081	35740
General	Biomarkers	HearingTest	Mean signal-to-noise ratio (SNR), (left).14	-0.001	0.9104	35740
General	Biomarkers	HearingTest	Time to press next (left).14	-0.001	0.9184	35740
General	Biomarkers	HearingTest	Time to press next (left).2	-0.001	0.9197	35740
General	Biomarkers	HearingTest	Triplet correct (right).15	0.001	0.9202	35740
General	Biomarkers	HearingTest	Mean signal-to-noise ratio (SNR), (left).11	0	0.9332	35740
General	Biomarkers	HearingTest	Signal-to-noise-ratio (SNR) of triplet (left).14	0	0.9343	35740
General	Biomarkers	HearingTest	Signal-to-noise-ratio (SNR) of triplet (left).10	0	0.9894	35740
General	Biomarkers	HearingTest	Mean signal-to-noise ratio (SNR), (left).8	0	0.9977	35740
General	Biomarkers	HearingTest	Signal-to-noise-ratio (SNR) of triplet (left).8	0	0.9978	35740
General	Biomarkers	HeartFunction	LV ejection fraction	0.066	1.188e-32	32465
General	Biomarkers	HeartFunction	Body surface area	0.025	7.072e-06	32463
General	Biomarkers	HeartFunction	LV end systolic volume	-0.018	0.001	32465
General	Biomarkers	HeartFunction	Average heart rate	-0.017	0.002668	32465
General	Biomarkers	HeartFunction	LV end diastolic volume	-0.012	0.02786	32465
General	Biomarkers	HeartFunction	Cardiac index	-0.007	0.2276	32463
General	Biomarkers	HeartFunction	Cardiac output	-0.005	0.3597	32465
General	Biomarkers	HeartFunction	LV stroke volume	-0.003	0.6518	32465
General	Biomarkers	HeartPWA	Diastolic brachial blood pressure during PWA	-0.05	2.391e-20	33774
General	Biomarkers	HeartPWA	End systolic pressure during PWA	-0.048	9.336e-19	33716
General	Biomarkers	HeartPWA	Mean arterial pressure during PWA	-0.046	1.6e-17	33773
General	Biomarkers	HeartPWA	Central systolic blood pressure during PWA	-0.045	9.891e-17	33773
General	Biomarkers	HeartPWA	Systolic brachial blood pressure during PWA	-0.039	4.977e-13	33774
General	Biomarkers	HeartPWA	Augmentation index for PWA	-0.038	2.052e-12	33968
General	Biomarkers	HeartPWA	Central augmentation pressure during PWA	-0.035	1.386e-10	33767
General	Biomarkers	HeartPWA	Central pulse pressure during PWA	-0.019	0.0005686	33770
General	Biomarkers	HeartPWA	Heart rate during PWA	-0.013	0.02049	33967
General	Biomarkers	HeartPWA	Peripheral pulse pressure during PWA	-0.012	0.02497	33770
General	Biomarkers	HeartPWA	Number of beats in waveform average for PWA	-0.007	0.1976	33972
General	Biomarkers	HeartPWA	Cardiac output during PWA	-0.005	0.3879	33197
General	Biomarkers	HeartPWA	Stroke volume during PWA	-0.005	0.4049	33201
General	Biomarkers	HeartPWA	Total peripheral resistance during PWA	0.002	0.6904	33716
General	Biomarkers	HeartPWA	End systolic pressure index during PWA	0	0.9408	33170
General	Biomarkers	Impedance	Impedance of arm (right)	-0.056	1.349e-26	36609
General	Biomarkers	Impedance	Impedance of arm (left)	-0.055	7.463e-26	36610
General	Biomarkers	Impedance	Impedance of whole body	-0.042	5.168e-16	36610
General	Biomarkers	Impedance	Impedance of leg (right)	-0.028	7.167e-08	36610
General	Biomarkers	Impedance	Impedance of leg (left)	-0.027	2.138e-07	36610
General	Biomarkers	PhysicalActivity	MPD_std	0.085	8.881e-22	12580
General	Biomarkers	PhysicalActivity	std_acc_MET_moderate_intensity_V2	0.085	1.848e-21	12580
General	Biomarkers	PhysicalActivity	std_acc_MET_moderate_intensity_V1	0.084	2.947e-21	12580
General	Biomarkers	PhysicalActivity	mixed_StdAcc	0.08	3.015e-19	12580
General	Biomarkers	PhysicalActivity	avg_acc_MET_moderate_intensity_V1	0.08	3.825e-19	12580
General	Biomarkers	PhysicalActivity	MAD_std	0.08	4.08e-19	12580
General	Biomarkers	PhysicalActivity	avg_acc_MET_moderate_intensity_V2	0.079	6.493e-19	12580
General	Biomarkers	PhysicalActivity	VPA-overall-sd_V1	0.079	6.925e-19	12580
General	Biomarkers	PhysicalActivity	p625_max	0.076	9.178e-18	12580
General	Biomarkers	PhysicalActivity	vmfft2_std	0.075	2.591e-17	12580
General	Biomarkers	PhysicalActivity	xfft8_max	0.075	3.38e-17	12580
General	Biomarkers	PhysicalActivity	p2_max	0.075	4.181e-17	12580
General	Biomarkers	PhysicalActivity	acc-overall-sd_V1	0.073	2.555e-16	12580
General	Biomarkers	PhysicalActivity	mixed_AvgAcc	0.073	3.539e-16	12580
General	Biomarkers	PhysicalActivity	vmfft1_std	0.072	3.989e-16	12580
General	Biomarkers	PhysicalActivity	enmoTrunc_std	0.072	5.505e-16	12580
General	Biomarkers	PhysicalActivity	VPA-overall-avg_V1	0.072	7.196e-16	12580
General	Biomarkers	PhysicalActivity	totalPower_max	0.072	9.286e-16	12580
General	Biomarkers	PhysicalActivity	xStd_max	0.071	9.89e-16	12580
General	Biomarkers	PhysicalActivity	vmfft3_std	0.071	1.052e-15	12580
General	Biomarkers	PhysicalActivity	vmfft4_std	0.071	1.392e-15	12580
General	Biomarkers	PhysicalActivity	xfft8_std	0.071	2.417e-15	12580
General	Biomarkers	PhysicalActivity	enmoAbs_std	0.071	2.422e-15	12580
General	Biomarkers	PhysicalActivity	vmfft4_max	0.07	2.58e-15	12580
General	Biomarkers	PhysicalActivity	vmfft5_max	0.07	2.974e-15	12580
General	Biomarkers	PhysicalActivity	vmfft7_std	0.07	3.817e-15	12580
General	Biomarkers	PhysicalActivity	p1_max	0.069	7.051e-15	12580
General	Biomarkers	PhysicalActivity	acc-weekend-avg_V1	0.069	7.628e-15	12580
General	Biomarkers	PhysicalActivity	vmfft8_std	0.069	8.542e-15	12580
General	Biomarkers	PhysicalActivity	vmfft8_max	0.069	9.737e-15	12580
General	Biomarkers	PhysicalActivity	vmfft12_std	0.068	2.289e-14	12580
General	Biomarkers	PhysicalActivity	vmfft6_max	0.068	2.45e-14	12580
General	Biomarkers	PhysicalActivity	vmfft5_std	0.068	2.797e-14	12580
General	Biomarkers	PhysicalActivity	vmfft7_max	0.067	4.583e-14	12580
General	Biomarkers	PhysicalActivity	xzCov_min	-0.067	5.113e-14	12580
General	Biomarkers	PhysicalActivity	vmfft6_std	0.067	5.462e-14	12580
General	Biomarkers	PhysicalActivity	xfft5_max	0.066	8.791e-14	12580
General	Biomarkers	PhysicalActivity	max_std	0.066	1.179e-13	12580
General	Biomarkers	PhysicalActivity	MPD_max	0.065	2.243e-13	12580
General	Biomarkers	PhysicalActivity	sd_std	0.065	2.342e-13	12580
General	Biomarkers	PhysicalActivity	25thp_max	0.065	2.738e-13	12580
General	Biomarkers	PhysicalActivity	vmfft11_std	0.064	4.747e-13	12580
General	Biomarkers	PhysicalActivity	vmfft9_max	0.064	5.732e-13	12580
General	Biomarkers	PhysicalActivity	sd_max	0.064	7.314e-13	12580
General	Biomarkers	PhysicalActivity	acc-hourOfDay-19-avg_V1	0.064	8.538e-13	12580
General	Biomarkers	PhysicalActivity	xRange_std	0.063	1.108e-12	12580
General	Biomarkers	PhysicalActivity	acc-hourOfWeekday-19-avg_V1	0.063	1.142e-12	12580
General	Biomarkers	PhysicalActivity	fft2_max	0.063	1.17e-12	12580
General	Biomarkers	PhysicalActivity	xfft7_std	0.063	1.325e-12	12580
General	Biomarkers	PhysicalActivity	zStd_max	0.063	1.927e-12	12580
General	Biomarkers	PhysicalActivity	MAD_max	0.063	2.12e-12	12580
General	Biomarkers	PhysicalActivity	xfft7_max	0.062	2.298e-12	12580
General	Biomarkers	PhysicalActivity	xfft9_std	0.062	2.395e-12	12580
General	Biomarkers	PhysicalActivity	acc-sat-avg_V1	0.062	2.548e-12	12580
General	Biomarkers	PhysicalActivity	fft1_max	0.062	4.847e-12	12580
General	Biomarkers	PhysicalActivity	mean_max	0.061	6.168e-12	12580
General	Biomarkers	PhysicalActivity	yRange_std	0.06	1.33e-11	12580
General	Biomarkers	PhysicalActivity	yzCov_std	0.06	1.407e-11	12580
General	Biomarkers	PhysicalActivity	zRange_std	0.06	1.411e-11	12580
General	Biomarkers	PhysicalActivity	MPD_mean	0.06	1.47e-11	12580
General	Biomarkers	PhysicalActivity	vmfft9_std	0.06	2.25e-11	12580
General	Biomarkers	PhysicalActivity	xfft4_max	0.059	2.595e-11	12580
General	Biomarkers	PhysicalActivity	xfft9_max	0.059	2.805e-11	12580
General	Biomarkers	PhysicalActivity	median_max	0.059	3.181e-11	12580
General	Biomarkers	PhysicalActivity	MVPA-weekend-avg_V1	0.059	4.145e-11	12580
General	Biomarkers	PhysicalActivity	xyCov_max	0.058	6.929e-11	12580
General	Biomarkers	PhysicalActivity	yfft4_max	0.058	7.801e-11	12580
General	Biomarkers	PhysicalActivity	yzCov_max	0.058	8.741e-11	12580
General	Biomarkers	PhysicalActivity	vmfft12_max	0.058	9.627e-11	12580
General	Biomarkers	PhysicalActivity	std_Avg_Daily_Acc_V1	0.057	1.234e-10	12580
General	Biomarkers	PhysicalActivity	std_Avg_Daily_Acc_V2	0.057	1.234e-10	12580
General	Biomarkers	PhysicalActivity	vmfft3_max	0.057	1.372e-10	12580
General	Biomarkers	PhysicalActivity	acc-hourOfDay-18-avg_V1	0.057	1.507e-10	12580
General	Biomarkers	PhysicalActivity	pmaxband_max	0.057	1.626e-10	12580
General	Biomarkers	PhysicalActivity	acc-sun-avg_V1	0.057	1.764e-10	12580
General	Biomarkers	PhysicalActivity	fft3_max	0.057	2.269e-10	12580
General	Biomarkers	PhysicalActivity	yStd_std	0.056	2.341e-10	12580
General	Biomarkers	PhysicalActivity	xfft6_max	0.056	3.109e-10	12580
General	Biomarkers	PhysicalActivity	xStd_std	0.056	3.919e-10	12580
General	Biomarkers	PhysicalActivity	skew_75%	0.056	4.553e-10	12580
General	Biomarkers	PhysicalActivity	pmax_max	0.056	4.623e-10	12580
General	Biomarkers	PhysicalActivity	VPA-weekday-avg_V1	0.055	5.357e-10	12580
General	Biomarkers	PhysicalActivity	zfft8_std	0.055	6.257e-10	12580
General	Biomarkers	PhysicalActivity	mean_std	0.055	6.364e-10	12580
General	Biomarkers	PhysicalActivity	acc-overall-avg_V1	0.055	8.032e-10	12580
General	Biomarkers	PhysicalActivity	acc-overall-avg_V2	0.055	8.032e-10	12580
General	Biomarkers	PhysicalActivity	mean_Avg_Daily_Acc_V1	0.055	8.331e-10	12580
General	Biomarkers	PhysicalActivity	mean_Avg_Daily_Acc_V2	0.055	8.331e-10	12580
General	Biomarkers	PhysicalActivity	MVPA-hourOfWeekend-17-avg_V1	0.055	8.521e-10	12580
General	Biomarkers	PhysicalActivity	acc-hourOfWeekend-17-avg_V1	0.054	1.013e-09	12580
General	Biomarkers	PhysicalActivity	MVPA-sat-avg_V1	0.054	1.016e-09	12580
General	Biomarkers	PhysicalActivity	VPA-weekend-avg_V1	0.054	1.075e-09	12580
General	Biomarkers	PhysicalActivity	MVPA-hourOfWeekday-19-avg_V1	0.054	1.095e-09	12580
General	Biomarkers	PhysicalActivity	vmfft10_std	0.054	1.33e-09	12580
General	Biomarkers	PhysicalActivity	xzCov_std	0.054	1.818e-09	12580
General	Biomarkers	PhysicalActivity	MVPA-hourOfDay-17-avg_V1	0.053	1.929e-09	12580
General	Biomarkers	PhysicalActivity	zfft11_std	0.053	1.936e-09	12580
General	Biomarkers	PhysicalActivity	zfft9_std	0.053	1.959e-09	12580
General	Biomarkers	PhysicalActivity	MVPA-hourOfDay-19-avg_V1	0.053	2.175e-09	12580
General	Biomarkers	PhysicalActivity	mean_Avg_Daily_Acc_19to24_V1	0.053	2.18e-09	12580
General	Biomarkers	PhysicalActivity	vmfft2_max	0.053	2.223e-09	12580
General	Biomarkers	PhysicalActivity	75thp_max	0.053	2.573e-09	12580
General	Biomarkers	PhysicalActivity	zfft7_max	0.053	2.585e-09	12580
General	Biomarkers	PhysicalActivity	avg_acceleration_daily_continuous_walk_V1	0.053	3.239e-09	12580
General	Biomarkers	PhysicalActivity	yfft7_std	0.053	3.552e-09	12580
General	Biomarkers	PhysicalActivity	enmoTrunc_max	0.053	3.699e-09	12580
General	Biomarkers	PhysicalActivity	MVPA-hourOfDay-18-avg_V1	0.053	3.764e-09	12580
General	Biomarkers	PhysicalActivity	xzCov_max	0.052	4.173e-09	12580
General	Biomarkers	PhysicalActivity	moderate_StdAcc	0.052	4.667e-09	12580
General	Biomarkers	PhysicalActivity	enmoAbs_max	0.052	4.704e-09	12580
General	Biomarkers	PhysicalActivity	zRange_max	0.052	5.581e-09	12580
General	Biomarkers	PhysicalActivity	yfft7_max	0.052	6.384e-09	12580
General	Biomarkers	PhysicalActivity	75thp_std	0.052	6.872e-09	12580
General	Biomarkers	PhysicalActivity	acc-hourOfDay-17-avg_V1	0.052	7.086e-09	12580
General	Biomarkers	PhysicalActivity	moderate_AvgAcc	0.051	8.418e-09	12580
General	Biomarkers	PhysicalActivity	yfft8_std	0.051	1.017e-08	12580
General	Biomarkers	PhysicalActivity	bicycling_StdAcc	0.051	1.038e-08	12580
General	Biomarkers	PhysicalActivity	zfft12_std	0.051	1.195e-08	12580
General	Biomarkers	PhysicalActivity	totalPower_std	0.051	1.206e-08	12580
General	Biomarkers	PhysicalActivity	vmfft1_max	0.051	1.438e-08	12580
General	Biomarkers	PhysicalActivity	max_max	0.05	1.558e-08	12580
General	Biomarkers	PhysicalActivity	median_std	0.05	1.589e-08	12580
General	Biomarkers	PhysicalActivity	xyCov_std	0.05	1.805e-08	12580
General	Biomarkers	PhysicalActivity	MVPA-sun-avg_V1	0.05	2.189e-08	12580
General	Biomarkers	PhysicalActivity	yfft5_max	0.05	2.19e-08	12580
General	Biomarkers	PhysicalActivity	xfft11_std	0.05	2.205e-08	12580
General	Biomarkers	PhysicalActivity	mean_Avg_Daily_Acc_9to19_V1	0.05	2.212e-08	12580
General	Biomarkers	PhysicalActivity	mean_Avg_Daily_Acc_9to19_V2	0.05	2.212e-08	12580
General	Biomarkers	PhysicalActivity	VPA-hourOfDay-19-avg_V1	0.05	2.437e-08	12580
General	Biomarkers	PhysicalActivity	fft4_max	0.05	2.493e-08	12580
General	Biomarkers	PhysicalActivity	acc-hourOfWeekday-18-avg_V1	0.05	2.659e-08	12580
General	Biomarkers	PhysicalActivity	zfft10_std	0.049	3.326e-08	12580
General	Biomarkers	PhysicalActivity	VPA-hourOfWeekday-19-avg_V1	0.049	3.337e-08	12580
General	Biomarkers	PhysicalActivity	MVPA-hourOfWeekend-18-avg_V1	0.049	3.765e-08	12580
General	Biomarkers	PhysicalActivity	VPA-wed-avg_V1	0.049	3.831e-08	12580
General	Biomarkers	PhysicalActivity	yfft9_max	0.049	4.145e-08	12580
General	Biomarkers	PhysicalActivity	walking_StdAcc_V1	0.049	4.305e-08	12580
General	Biomarkers	PhysicalActivity	VPA-sat-avg_V1	0.049	4.798e-08	12580
General	Biomarkers	PhysicalActivity	xyCov_min	-0.049	5.046e-08	12580
General	Biomarkers	PhysicalActivity	zStd_std	0.048	5.319e-08	12580
General	Biomarkers	PhysicalActivity	walking_AvgAcc_V1	0.048	6.106e-08	12580
General	Biomarkers	PhysicalActivity	acc-hourOfWeekend-18-avg_V1	0.048	6.286e-08	12580
General	Biomarkers	PhysicalActivity	25thp_std	0.048	6.713e-08	12580
General	Biomarkers	PhysicalActivity	xfft2_max	0.048	8.17e-08	12580
General	Biomarkers	PhysicalActivity	MVPA-hourOfWeekend-16-avg_V1	0.048	8.521e-08	12580
General	Biomarkers	PhysicalActivity	xfft12_std	0.048	8.679e-08	12580
General	Biomarkers	PhysicalActivity	yfft12_std	0.047	1.002e-07	12580
General	Biomarkers	PhysicalActivity	vmfft2_mean	0.047	1.014e-07	12580
General	Biomarkers	PhysicalActivity	acc-hourOfDay-20-avg_V1	0.047	1.055e-07	12580
General	Biomarkers	PhysicalActivity	zfft8_max	0.047	1.087e-07	12580
General	Biomarkers	PhysicalActivity	vmfft10_max	0.047	1.118e-07	12580
General	Biomarkers	PhysicalActivity	zfft6_max	0.047	1.119e-07	12580
General	Biomarkers	PhysicalActivity	yRange_max	0.047	1.365e-07	12580
General	Biomarkers	PhysicalActivity	coefvariation_50%	0.047	1.529e-07	12580
General	Biomarkers	PhysicalActivity	acc-hourOfWeekend-15-avg_V1	0.047	1.539e-07	12580
General	Biomarkers	PhysicalActivity	enmoTrunc_mean	0.047	1.596e-07	12580
General	Biomarkers	PhysicalActivity	vmfft1_mean	0.047	1.605e-07	12580
General	Biomarkers	PhysicalActivity	MVPA-hourOfDay-20-avg_V1	0.047	1.63e-07	12580
General	Biomarkers	PhysicalActivity	VPA-tue-avg_V1	0.047	1.65e-07	12580
General	Biomarkers	PhysicalActivity	yfft6_max	0.046	1.875e-07	12580
General	Biomarkers	PhysicalActivity	p1_std	0.046	2.067e-07	12580
General	Biomarkers	PhysicalActivity	zfft7_std	0.046	2.204e-07	12580
General	Biomarkers	PhysicalActivity	VPA-sun-avg_V1	0.046	2.674e-07	12580
General	Biomarkers	PhysicalActivity	xfft6_std	0.045	3.416e-07	12580
General	Biomarkers	PhysicalActivity	xfft10_std	0.045	3.626e-07	12580
General	Biomarkers	PhysicalActivity	xfft3_max	0.045	3.651e-07	12580
General	Biomarkers	PhysicalActivity	MVPA-overall-sd_V1	0.045	3.833e-07	12580
General	Biomarkers	PhysicalActivity	0.9_percentile_minute_acc_V1	0.045	3.896e-07	12580
General	Biomarkers	PhysicalActivity	0.9_percentile_minute_acc_V2	0.045	3.896e-07	12580
General	Biomarkers	PhysicalActivity	VPA-hourOfDay-18-avg_V1	0.045	4.504e-07	12580
General	Biomarkers	PhysicalActivity	fft6_max	0.045	4.866e-07	12580
General	Biomarkers	PhysicalActivity	yStd_max	0.045	5.27e-07	12580
General	Biomarkers	PhysicalActivity	p2_std	0.045	5.645e-07	12580
General	Biomarkers	PhysicalActivity	MVPA-hourOfWeekend-15-avg_V1	0.045	5.661e-07	12580
General	Biomarkers	PhysicalActivity	MVPA-hourOfWeekend-20-avg_V1	0.044	6.104e-07	12580
General	Biomarkers	PhysicalActivity	kurt_50%	0.044	6.497e-07	12580
General	Biomarkers	PhysicalActivity	coefvariation_mean	0.044	6.716e-07	12580
General	Biomarkers	PhysicalActivity	avg_interruptions_in_longest_sleep_V2	-0.044	7.079e-07	12580
General	Biomarkers	PhysicalActivity	yfft9_std	0.044	7.954e-07	12580
General	Biomarkers	PhysicalActivity	MVPA-overall-avg_V1	0.044	7.987e-07	12580
General	Biomarkers	PhysicalActivity	yfft2_max	0.044	9.005e-07	12580
General	Biomarkers	PhysicalActivity	MVPA-hourOfWeekday-18-avg_V1	0.044	9.17e-07	12580
General	Biomarkers	PhysicalActivity	vmfft11_max	0.044	9.724e-07	12580
General	Biomarkers	PhysicalActivity	vmfft12_mean	0.043	1.074e-06	12580
General	Biomarkers	PhysicalActivity	fft7_max	0.043	1.141e-06	12580
General	Biomarkers	PhysicalActivity	walking_AvgAcc_V2	0.043	1.177e-06	12580
General	Biomarkers	PhysicalActivity	vmfft11_mean	0.043	1.334e-06	12580
General	Biomarkers	PhysicalActivity	yfft8_max	0.043	1.482e-06	12580
General	Biomarkers	PhysicalActivity	fmax_std	0.043	1.587e-06	12580
General	Biomarkers	PhysicalActivity	sit.stand-hourOfWeekday-12-avg	0.043	1.761e-06	12580
General	Biomarkers	PhysicalActivity	sleep-hourOfWeekday-19-avg_V1	-0.042	1.978e-06	12580
General	Biomarkers	PhysicalActivity	yfft6_std	0.042	1.987e-06	12580
General	Biomarkers	PhysicalActivity	acc-hourOfWeekend-16-avg_V1	0.042	2.052e-06	12580
General	Biomarkers	PhysicalActivity	zfft4_max	0.041	3.335e-06	12580
General	Biomarkers	PhysicalActivity	acc-weekday-avg_V2	0.041	3.35e-06	12580
General	Biomarkers	PhysicalActivity	acc-weekday-avg_V1	0.041	3.35e-06	12580
General	Biomarkers	PhysicalActivity	MET-hourOfWeekday-19-avg_V2	0.041	3.481e-06	12580
General	Biomarkers	PhysicalActivity	bicycling-hourOfDay-12-avg	0.041	3.573e-06	12580
General	Biomarkers	PhysicalActivity	yfft11_std	0.041	3.833e-06	12580
General	Biomarkers	PhysicalActivity	acc-hourOfWeekday-20-avg_V1	0.041	3.946e-06	12580
General	Biomarkers	PhysicalActivity	VPA-hourOfWeekday-18-avg_V1	0.041	4.01e-06	12580
General	Biomarkers	PhysicalActivity	MVPA-hourOfWeekday-17-avg_V1	0.041	4.153e-06	12580
General	Biomarkers	PhysicalActivity	acc-fri-avg_V1	0.041	4.372e-06	12580
General	Biomarkers	PhysicalActivity	MAD_mean	0.041	4.498e-06	12580
General	Biomarkers	PhysicalActivity	yfft12_max	0.041	4.597e-06	12580
General	Biomarkers	PhysicalActivity	acc-hourOfWeekend-20-avg_V1	0.041	4.781e-06	12580
General	Biomarkers	PhysicalActivity	sleep-hourOfDay-19-avg_V1	-0.041	5.085e-06	12580
General	Biomarkers	PhysicalActivity	MET-hourOfWeekend-20-avg_V2	0.041	5.303e-06	12580
General	Biomarkers	PhysicalActivity	coefvariation_75%	0.041	5.441e-06	12580
General	Biomarkers	PhysicalActivity	MVPA-hourOfWeekday-22-avg_V1	0.04	5.575e-06	12580
General	Biomarkers	PhysicalActivity	zfft3_max	0.04	6.007e-06	12580
General	Biomarkers	PhysicalActivity	vmfft3_mean	0.04	6.114e-06	12580
General	Biomarkers	PhysicalActivity	MET-hourOfWeekday-19-avg_V1	0.04	6.269e-06	12580
General	Biomarkers	PhysicalActivity	enmoAbs_mean	0.04	6.273e-06	12580
General	Biomarkers	PhysicalActivity	acc-hourOfWeekend-13-avg_V1	0.04	6.489e-06	12580
General	Biomarkers	PhysicalActivity	xRange_max	0.04	6.534e-06	12580
General	Biomarkers	PhysicalActivity	MET-hourOfDay-19-avg_V2	0.04	7.593e-06	12580
General	Biomarkers	PhysicalActivity	xfft1_max	0.04	7.619e-06	12580
General	Biomarkers	PhysicalActivity	xfft10_max	0.04	7.651e-06	12580
General	Biomarkers	PhysicalActivity	MET-hourOfWeekend-17-avg_V2	0.04	8.03e-06	12580
General	Biomarkers	PhysicalActivity	kurt_75%	0.04	8.064e-06	12580
General	Biomarkers	PhysicalActivity	xfft2_std	0.04	8.792e-06	12580
General	Biomarkers	PhysicalActivity	std_acc_MET_light_intensity_V1	0.04	9.232e-06	12580
General	Biomarkers	PhysicalActivity	sleep-hourOfWeekday-19-avg_V2	-0.039	9.532e-06	12580
General	Biomarkers	PhysicalActivity	skew_std	0.039	9.74e-06	12580
General	Biomarkers	PhysicalActivity	acc-hourOfWeekend-9-avg_V1	0.039	9.902e-06	12580
General	Biomarkers	PhysicalActivity	acc-hourOfWeekend-10-avg_V1	0.039	9.98e-06	12580
General	Biomarkers	PhysicalActivity	vmfft7_mean	0.039	1.009e-05	12580
General	Biomarkers	PhysicalActivity	MET-hourOfDay-20-avg_V2	0.039	1.12e-05	12580
General	Biomarkers	PhysicalActivity	std_acc_MET_vigorous_intensity_V2	0.039	1.299e-05	12580
General	Biomarkers	PhysicalActivity	sleep-hourOfWeekend-16-avg_V2	-0.039	1.341e-05	12580
General	Biomarkers	PhysicalActivity	sleep-hourOfDay-19-avg_V2	-0.039	1.356e-05	12580
General	Biomarkers	PhysicalActivity	yfft1_max	0.039	1.372e-05	12580
General	Biomarkers	PhysicalActivity	MET-hourOfWeekend-20-avg_V1	0.039	1.382e-05	12580
General	Biomarkers	PhysicalActivity	xfft5_std	0.039	1.461e-05	12580
General	Biomarkers	PhysicalActivity	sleep-hourOfWeekend-16-avg_V1	-0.039	1.509e-05	12580
General	Biomarkers	PhysicalActivity	acc-hourOfWeekend-11-avg_V1	0.039	1.51e-05	12580
General	Biomarkers	PhysicalActivity	vmfft4_mean	0.039	1.533e-05	12580
General	Biomarkers	PhysicalActivity	MET-hourOfWeekend-17-avg_V1	0.038	1.579e-05	12580
General	Biomarkers	PhysicalActivity	bicycling_AvgAcc	0.038	1.592e-05	12580
General	Biomarkers	PhysicalActivity	fmax_mean	0.038	1.642e-05	12580
General	Biomarkers	PhysicalActivity	skew_mean	0.038	1.704e-05	12580
General	Biomarkers	PhysicalActivity	vmfft6_mean	0.038	1.758e-05	12580
General	Biomarkers	PhysicalActivity	avg_acc_MET_light_intensity_V1	0.038	1.784e-05	12580
General	Biomarkers	PhysicalActivity	sleep-hourOfDay-20-avg_V2	-0.038	1.887e-05	12580
General	Biomarkers	PhysicalActivity	acc-hourOfWeekday-17-avg_V1	0.038	2.124e-05	12580
General	Biomarkers	PhysicalActivity	walking_StdAcc_V2	0.038	2.241e-05	12580
General	Biomarkers	PhysicalActivity	MVPA-hourOfWeekday-20-avg_V1	0.038	2.369e-05	12580
General	Biomarkers	PhysicalActivity	min_std	0.038	2.466e-05	12580
General	Biomarkers	PhysicalActivity	acc-hourOfDay-21-avg_V1	0.038	2.526e-05	12580
General	Biomarkers	PhysicalActivity	VPA-hourOfWeekday-20-avg_V1	0.037	2.658e-05	12580
General	Biomarkers	PhysicalActivity	MET-hourOfDay-19-avg_V1	0.037	2.676e-05	12580
General	Biomarkers	PhysicalActivity	MVPA-hourOfDay-22-avg_V1	0.037	2.75e-05	12580
General	Biomarkers	PhysicalActivity	MVPA-hourOfDay-21-avg_V1	0.037	2.77e-05	12580
General	Biomarkers	PhysicalActivity	zfft6_std	0.037	2.926e-05	12580
General	Biomarkers	PhysicalActivity	MET-hourOfDay-20-avg_V1	0.037	3.279e-05	12580
General	Biomarkers	PhysicalActivity	VPA-hourOfDay-9-avg_V1	0.037	3.359e-05	12580
General	Biomarkers	PhysicalActivity	mean_min	-0.037	3.424e-05	12580
General	Biomarkers	PhysicalActivity	VPA-mon-avg_V1	0.037	3.48e-05	12580
General	Biomarkers	PhysicalActivity	MVPA-fri-avg_V1	0.037	3.528e-05	12580
General	Biomarkers	PhysicalActivity	sleep-hourOfDay-20-avg_V1	-0.037	3.67e-05	12580
General	Biomarkers	PhysicalActivity	avg_interruptions_in_longest_sleep_V1	-0.037	3.921e-05	12580
General	Biomarkers	PhysicalActivity	acc-hourOfWeekend-14-avg_V1	0.037	4.028e-05	12580
General	Biomarkers	PhysicalActivity	min_max	0.037	4.083e-05	12580
General	Biomarkers	PhysicalActivity	kurt_mean	0.037	4.11e-05	12580
General	Biomarkers	PhysicalActivity	f2_std	0.036	4.552e-05	12580
General	Biomarkers	PhysicalActivity	VPA-hourOfDay-17-avg_V1	0.036	4.567e-05	12580
General	Biomarkers	PhysicalActivity	xfft8_mean	0.036	4.629e-05	12580
General	Biomarkers	PhysicalActivity	sleep-hourOfWeekend-17-avg_V1	-0.036	4.635e-05	12580
General	Biomarkers	PhysicalActivity	MET-hourOfWeekend-15-avg_V2	0.036	4.722e-05	12580
General	Biomarkers	PhysicalActivity	total_bicycling_week	0.036	4.991e-05	12580
General	Biomarkers	PhysicalActivity	bicycling-overall-avg	0.036	5.006e-05	12580
General	Biomarkers	PhysicalActivity	xfft1_std	0.036	5.134e-05	12580
General	Biomarkers	PhysicalActivity	sleep-hourOfWeekend-20-avg_V2	-0.036	5.139e-05	12580
General	Biomarkers	PhysicalActivity	yfft5_std	0.036	5.266e-05	12580
General	Biomarkers	PhysicalActivity	VPA-fri-avg_V1	0.036	5.291e-05	12580
General	Biomarkers	PhysicalActivity	mean_daily_share_bicycling	0.036	5.304e-05	12580
General	Biomarkers	PhysicalActivity	p625_std	0.036	5.535e-05	12580
General	Biomarkers	PhysicalActivity	acc-hourOfWeekday-21-avg_V1	0.036	5.752e-05	12580
General	Biomarkers	PhysicalActivity	MET-hourOfWeekend-16-avg_V2	0.036	5.942e-05	12580
General	Biomarkers	PhysicalActivity	xfft11_max	0.036	6.02e-05	12580
General	Biomarkers	PhysicalActivity	yfft10_max	0.036	6.238e-05	12580
General	Biomarkers	PhysicalActivity	zfft9_max	0.036	6.32e-05	12580
General	Biomarkers	PhysicalActivity	std_daily_share_bicycling	0.036	6.344e-05	12580
General	Biomarkers	PhysicalActivity	sleep-hourOfWeekend-20-avg_V1	-0.036	6.367e-05	12580
General	Biomarkers	PhysicalActivity	vmfft5_mean	0.036	6.389e-05	12580
General	Biomarkers	PhysicalActivity	sleep-hourOfWeekend-17-avg_V2	-0.036	6.539e-05	12580
General	Biomarkers	PhysicalActivity	MPD_min	-0.036	6.692e-05	12580
General	Biomarkers	PhysicalActivity	zfft5_max	0.035	7.175e-05	12580
General	Biomarkers	PhysicalActivity	fft10_max	0.035	7.194e-05	12580
General	Biomarkers	PhysicalActivity	VPA-hourOfDay-10-avg_V1	0.035	7.419e-05	12580
General	Biomarkers	PhysicalActivity	MVPA-hourOfWeekday-21-avg_V1	0.035	7.423e-05	12580
General	Biomarkers	PhysicalActivity	avg_acceleration_daily_continuous_walk_V2	0.035	7.62e-05	12580
General	Biomarkers	PhysicalActivity	avgroll_min	-0.035	7.671e-05	12580
General	Biomarkers	PhysicalActivity	MVPA-hourOfWeekend-10-avg_V1	0.035	7.994e-05	12580
General	Biomarkers	PhysicalActivity	sdyaw_std	0.035	8.169e-05	12580
General	Biomarkers	PhysicalActivity	moderate-hourOfWeekday-19-avg	0.035	8.206e-05	12580
General	Biomarkers	PhysicalActivity	vmfft8_mean	0.035	8.997e-05	12580
General	Biomarkers	PhysicalActivity	MVPA-hourOfWeekend-9-avg_V1	0.035	8.999e-05	12580
General	Biomarkers	PhysicalActivity	MET-hourOfWeekend-16-avg_V1	0.035	9.437e-05	12580
General	Biomarkers	PhysicalActivity	avgyaw_max	0.035	9.809e-05	12580
General	Biomarkers	PhysicalActivity	zfft12_max	0.035	9.9e-05	12580
General	Biomarkers	PhysicalActivity	sit.stand-hourOfWeekday-9-avg	0.035	0.000103	12580
General	Biomarkers	PhysicalActivity	sit.stand-hourOfDay-12-avg	0.035	0.0001055	12580
General	Biomarkers	PhysicalActivity	vmfft10_mean	0.035	0.0001077	12580
General	Biomarkers	PhysicalActivity	mixed-hourOfWeekend-18-avg	0.034	0.0001138	12580
General	Biomarkers	PhysicalActivity	yfft3_max	0.034	0.0001173	12580
General	Biomarkers	PhysicalActivity	walking-hourOfWeekend-17-avg_V1	0.034	0.0001182	12580
General	Biomarkers	PhysicalActivity	MET-hourOfWeekend-15-avg_V1	0.034	0.0001187	12580
General	Biomarkers	PhysicalActivity	yfft11_max	0.034	0.0001202	12580
General	Biomarkers	PhysicalActivity	acc-wed-avg_V1	0.034	0.0001241	12580
General	Biomarkers	PhysicalActivity	VPA-hourOfWeekend-11-avg_V1	0.034	0.000125	12580
General	Biomarkers	PhysicalActivity	walking-hourOfWeekend-20-avg_V1	0.034	0.0001344	12580
General	Biomarkers	PhysicalActivity	VPA-hourOfDay-11-avg_V1	0.034	0.000136	12580
General	Biomarkers	PhysicalActivity	xMean_min	-0.034	0.0001485	12580
General	Biomarkers	PhysicalActivity	avg_acc_MET_vigorous_intensity_V2	0.034	0.0001488	12580
General	Biomarkers	PhysicalActivity	sleep-hourOfWeekday-20-avg_V2	-0.034	0.000153	12580
General	Biomarkers	PhysicalActivity	MAD_min	-0.034	0.0001553	12580
General	Biomarkers	PhysicalActivity	yzCov_min	-0.034	0.0001556	12580
General	Biomarkers	PhysicalActivity	mixed-hourOfWeekend-15-avg	0.034	0.0001561	12580
General	Biomarkers	PhysicalActivity	skew_50%	0.034	0.0001565	12580
General	Biomarkers	PhysicalActivity	walking-hourOfWeekday-4-avg_V1	-0.034	0.0001575	12580
General	Biomarkers	PhysicalActivity	MVPA-hourOfDay-16-avg_V1	0.034	0.0001582	12580
General	Biomarkers	PhysicalActivity	bicycling-hourOfDay-11-avg	0.034	0.0001646	12580
General	Biomarkers	PhysicalActivity	max_mean	0.034	0.0001701	12580
General	Biomarkers	PhysicalActivity	avg_daily_share_MET_vigorous_intensity_V2	0.034	0.0001702	12580
General	Biomarkers	PhysicalActivity	skew_min	-0.034	0.0001711	12580
General	Biomarkers	PhysicalActivity	mixed-hourOfWeekend-20-avg	0.033	0.0001729	12580
General	Biomarkers	PhysicalActivity	VPA-hourOfDay-20-avg_V1	0.033	0.0001737	12580
General	Biomarkers	PhysicalActivity	f1_std	0.033	0.000176	12580
General	Biomarkers	PhysicalActivity	f1_50%	-0.033	0.0001766	12580
General	Biomarkers	PhysicalActivity	acc-hourOfDay-16-avg_V1	0.033	0.0001789	12580
General	Biomarkers	PhysicalActivity	mixed-hourOfWeekday-19-avg	0.033	0.0001826	12580
General	Biomarkers	PhysicalActivity	temp_mean	-0.033	0.0001909	12580
General	Biomarkers	PhysicalActivity	bicycling-overall-sd	0.033	0.0001951	12580
General	Biomarkers	PhysicalActivity	MET-hourOfDay-18-avg_V2	0.033	0.0001986	12580
General	Biomarkers	PhysicalActivity	MET-hourOfWeekend-18-avg_V2	0.033	0.0002071	12580
General	Biomarkers	PhysicalActivity	sleep-hourOfWeekend-13-avg_V1	-0.033	0.0002143	12580
General	Biomarkers	PhysicalActivity	bicycling-hourOfWeekend-12-avg	0.033	0.0002275	12580
General	Biomarkers	PhysicalActivity	yfft4_std	0.033	0.0002311	12580
General	Biomarkers	PhysicalActivity	sedentary-hourOfWeekday-9-avg	0.033	0.0002505	12580
General	Biomarkers	PhysicalActivity	temp_50%	-0.033	0.0002532	12580
General	Biomarkers	PhysicalActivity	mixed-hourOfWeekday-4-avg	-0.033	0.0002583	12580
General	Biomarkers	PhysicalActivity	pmax_min	-0.033	0.0002588	12580
General	Biomarkers	PhysicalActivity	acc-tue-avg_V1	0.033	0.0002602	12580
General	Biomarkers	PhysicalActivity	coefvariation_std	0.033	0.0002628	12580
General	Biomarkers	PhysicalActivity	p1_25%	-0.032	0.0002731	12580
General	Biomarkers	PhysicalActivity	avg_acc_MET_light_intensity_V2	0.032	0.0002795	12580
General	Biomarkers	PhysicalActivity	xfft9_mean	0.032	0.0002865	12580
General	Biomarkers	PhysicalActivity	VPA-hourOfDay-7-avg_V1	0.032	0.0003032	12580
General	Biomarkers	PhysicalActivity	05_percentile_minute_acc_V1	-0.032	0.0003383	12580
General	Biomarkers	PhysicalActivity	05_percentile_minute_acc_V2	-0.032	0.0003383	12580
General	Biomarkers	PhysicalActivity	VPA-hourOfWeekend-10-avg_V1	0.032	0.0003415	12580
General	Biomarkers	PhysicalActivity	bicycling-hourOfWeekday-12-avg	0.032	0.0003428	12580
General	Biomarkers	PhysicalActivity	MET-hourOfWeekday-20-avg_V2	0.032	0.000354	12580
General	Biomarkers	PhysicalActivity	xfft11_mean	0.032	0.0003557	12580
General	Biomarkers	PhysicalActivity	mixed-hourOfDay-20-avg	0.032	0.0003584	12580
General	Biomarkers	PhysicalActivity	sleep-hourOfWeekend-13-avg_V2	-0.032	0.00036	12580
General	Biomarkers	PhysicalActivity	MET-weekend-avg_V2	0.032	0.0003672	12580
General	Biomarkers	PhysicalActivity	VPA-hourOfWeekend-9-avg_V1	0.032	0.0003683	12580
General	Biomarkers	PhysicalActivity	sleep-hourOfWeekday-20-avg_V1	-0.032	0.0003718	12580
General	Biomarkers	PhysicalActivity	kurt_std	0.032	0.0003843	12580
General	Biomarkers	PhysicalActivity	VPA-hourOfWeekday-7-avg_V1	0.032	0.0003926	12580
General	Biomarkers	PhysicalActivity	acc-mon-avg_V1	0.032	0.0004009	12580
General	Biomarkers	PhysicalActivity	p2_25%	-0.032	0.0004069	12580
General	Biomarkers	PhysicalActivity	MVPA-hourOfWeekend-14-avg_V1	0.032	0.0004089	12580
General	Biomarkers	PhysicalActivity	VPA-hourOfWeekend-17-avg_V1	0.031	0.0004132	12580
General	Biomarkers	PhysicalActivity	MVPA-weekday-avg_V1	0.031	0.0004147	12580
General	Biomarkers	PhysicalActivity	zMean_std	0.031	0.0004289	12580
General	Biomarkers	PhysicalActivity	skew_max	0.031	0.0004298	12580
General	Biomarkers	PhysicalActivity	VPA-hourOfDay-13-avg_V1	0.031	0.0004377	12580
General	Biomarkers	PhysicalActivity	xRange_mean	0.031	0.0004428	12580
General	Biomarkers	PhysicalActivity	sit.stand-hourOfWeekday-11-avg	0.031	0.0004438	12580
General	Biomarkers	PhysicalActivity	VPA-hourOfWeekend-13-avg_V1	0.031	0.0004613	12580
General	Biomarkers	PhysicalActivity	MVPA-hourOfWeekday-4-avg_V1	-0.031	0.0004638	12580
General	Biomarkers	PhysicalActivity	f2_50%	-0.031	0.0004687	12580
General	Biomarkers	PhysicalActivity	VPA-hourOfWeekday-6-avg_V1	0.031	0.0004708	12580
General	Biomarkers	PhysicalActivity	entropy_max	0.031	0.0004744	12580
General	Biomarkers	PhysicalActivity	yfft10_std	0.031	0.000482	12580
General	Biomarkers	PhysicalActivity	avgArmAngel_std	0.031	0.0004851	12580
General	Biomarkers	PhysicalActivity	mixed-hourOfDay-19-avg	0.031	0.0004911	12580
General	Biomarkers	PhysicalActivity	vmfft9_mean	0.031	0.0005056	12580
General	Biomarkers	PhysicalActivity	VPA-hourOfDay-6-avg_V1	0.031	0.0005165	12580
General	Biomarkers	PhysicalActivity	fft5_max	0.031	0.0005274	12580
General	Biomarkers	PhysicalActivity	sit.stand-weekday-avg	0.031	0.0005366	12580
General	Biomarkers	PhysicalActivity	sit.stand-hourOfWeekday-8-avg	0.031	0.0005535	12580
General	Biomarkers	PhysicalActivity	MET-weekend-avg_V1	0.031	0.0005705	12580
General	Biomarkers	PhysicalActivity	MET-sat-avg_V2	0.031	0.0005857	12580
General	Biomarkers	PhysicalActivity	MET-sat-avg_V1	0.031	0.0005946	12580
General	Biomarkers	PhysicalActivity	zfft11_mean	0.03	0.0006382	12580
General	Biomarkers	PhysicalActivity	VPA-hourOfWeekend-15-avg_V1	0.03	0.0006429	12580
General	Biomarkers	PhysicalActivity	sit.stand-mon-avg	0.03	0.0006787	12580
General	Biomarkers	PhysicalActivity	fft11_max	0.03	0.000681	12580
General	Biomarkers	PhysicalActivity	pmaxband_std	0.03	0.0006921	12580
General	Biomarkers	PhysicalActivity	MET-hourOfWeekend-18-avg_V1	0.03	0.0006949	12580
General	Biomarkers	PhysicalActivity	walking-hourOfDay-3-avg_V1	-0.03	0.0007003	12580
General	Biomarkers	PhysicalActivity	f625_std	0.03	0.0007126	12580
General	Biomarkers	PhysicalActivity	acc-hourOfDay-13-avg_V1	0.03	0.000729	12580
General	Biomarkers	PhysicalActivity	mixed-hourOfDay-4-avg	-0.03	0.0007312	12580
General	Biomarkers	PhysicalActivity	fmaxband_mean	0.03	0.000735	12580
General	Biomarkers	PhysicalActivity	temp_min	-0.03	0.0007399	12580
General	Biomarkers	PhysicalActivity	sleep-hourOfDay-18-avg_V2	-0.03	0.0007556	12580
General	Biomarkers	PhysicalActivity	xfft4_std	0.03	0.0007588	12580
General	Biomarkers	PhysicalActivity	mean_MET_hours_19to24_V1	0.03	0.0008075	12580
General	Biomarkers	PhysicalActivity	kurt_max	0.03	0.0008145	12580
General	Biomarkers	PhysicalActivity	xfft7_mean	0.03	0.0008151	12580
General	Biomarkers	PhysicalActivity	walking-hourOfWeekday-3-avg_V2	-0.03	0.0008581	12580
General	Biomarkers	PhysicalActivity	VPA-thur-avg_V1	0.03	0.0008663	12580
General	Biomarkers	PhysicalActivity	MVPA-wed-avg_V1	0.03	0.0008763	12580
General	Biomarkers	PhysicalActivity	mixed-hourOfDay-18-avg	0.03	0.0008832	12580
General	Biomarkers	PhysicalActivity	MET-hourOfWeekday-20-avg_V1	0.03	0.0008887	12580
General	Biomarkers	PhysicalActivity	xfft12_mean	0.03	0.0009052	12580
General	Biomarkers	PhysicalActivity	sleep-hourOfDay-18-avg_V1	-0.03	0.0009091	12580
General	Biomarkers	PhysicalActivity	temp_25%	-0.03	0.000918	12580
General	Biomarkers	PhysicalActivity	sit.stand-hourOfDay-9-avg	0.029	0.0009372	12580
General	Biomarkers	PhysicalActivity	tasks-light_AvgAcc	0.029	0.0009382	12580
General	Biomarkers	PhysicalActivity	sit.stand-hourOfWeekday-10-avg	0.029	0.0009451	12580
General	Biomarkers	PhysicalActivity	MPD_25%	-0.029	0.0009501	12580
General	Biomarkers	PhysicalActivity	zfft10_max	0.029	0.0009626	12580
General	Biomarkers	PhysicalActivity	MVPA-hourOfWeekend-13-avg_V1	0.029	0.0009737	12580
General	Biomarkers	PhysicalActivity	sleep-hourOfDay-17-avg_V1	-0.029	0.0009835	12580
General	Biomarkers	PhysicalActivity	pmax_std	0.029	0.0009846	12580
General	Biomarkers	PhysicalActivity	moderate-hourOfWeekend-15-avg	0.029	0.001006	12580
General	Biomarkers	PhysicalActivity	yfft7_mean	0.029	0.001012	12580
General	Biomarkers	PhysicalActivity	0.25_percentile_minute_acc_V1	0.029	0.001025	12580
General	Biomarkers	PhysicalActivity	0.25_percentile_minute_acc_V2	0.029	0.001025	12580
General	Biomarkers	PhysicalActivity	MET-hourOfWeekday-4-avg_V1	-0.029	0.001043	12580
General	Biomarkers	PhysicalActivity	avg_duration_profound_sleep_V2	0.029	0.001044	12580
General	Biomarkers	PhysicalActivity	acc-hourOfWeekday-22-avg_V1	0.029	0.001046	12580
General	Biomarkers	PhysicalActivity	walking-hourOfWeekday-3-avg_V1	-0.029	0.001067	12580
General	Biomarkers	PhysicalActivity	walking-hourOfDay-4-avg_V1	-0.029	0.001111	12580
General	Biomarkers	PhysicalActivity	MET-hourOfWeekend-13-avg_V2	0.029	0.001113	12580
General	Biomarkers	PhysicalActivity	mean_MET_hours_19to24_V2	0.029	0.001134	12580
General	Biomarkers	PhysicalActivity	entropy_75%	0.029	0.001219	12580
General	Biomarkers	PhysicalActivity	acc-hourOfWeekday-7-avg_V1	0.029	0.001229	12580
General	Biomarkers	PhysicalActivity	zRange_mean	0.029	0.001235	12580
General	Biomarkers	PhysicalActivity	bicycling-hourOfWeekend-11-avg	0.029	0.001236	12580
General	Biomarkers	PhysicalActivity	yMean_max	0.029	0.001244	12580
General	Biomarkers	PhysicalActivity	yfft8_mean	0.029	0.001271	12580
General	Biomarkers	PhysicalActivity	zfft5_std	0.029	0.001275	12580
General	Biomarkers	PhysicalActivity	acc-hourOfWeekend-19-avg_V1	0.029	0.001294	12580
General	Biomarkers	PhysicalActivity	sedentary-hourOfWeekday-12-avg	0.029	0.00132	12580
General	Biomarkers	PhysicalActivity	zfft12_mean	0.029	0.001344	12580
General	Biomarkers	PhysicalActivity	tasks-light-hourOfDay-19-avg	0.029	0.001365	12580
General	Biomarkers	PhysicalActivity	avgArmAngel_max	0.029	0.001371	12580
General	Biomarkers	PhysicalActivity	walking-hourOfWeekend-18-avg_V1	0.028	0.001417	12580
General	Biomarkers	PhysicalActivity	sedentary-mon-avg	0.028	0.001427	12580
General	Biomarkers	PhysicalActivity	xfft12_max	0.028	0.001455	12580
General	Biomarkers	PhysicalActivity	bicycling-weekday-avg	0.028	0.001459	12580
General	Biomarkers	PhysicalActivity	sleep-hourOfDay-17-avg_V2	-0.028	0.001493	12580
General	Biomarkers	PhysicalActivity	f2_25%	-0.028	0.001496	12580
General	Biomarkers	PhysicalActivity	walking-hourOfDay-2-avg_V2	-0.028	0.001505	12580
General	Biomarkers	PhysicalActivity	VPA-hourOfWeekday-17-avg_V1	0.028	0.001541	12580
General	Biomarkers	PhysicalActivity	sedentary-hourOfWeekday-10-avg	0.028	0.001569	12580
General	Biomarkers	PhysicalActivity	zfft1_std	0.028	0.00157	12580
General	Biomarkers	PhysicalActivity	MVPA-hourOfWeekend-11-avg_V1	0.028	0.001608	12580
General	Biomarkers	PhysicalActivity	acc-hourOfDay-22-avg_V1	0.028	0.001734	12580
General	Biomarkers	PhysicalActivity	MET-hourOfDay-18-avg_V1	0.028	0.001755	12580
General	Biomarkers	PhysicalActivity	yRange_mean	0.028	0.001791	12580
General	Biomarkers	PhysicalActivity	sit.stand-wed-avg	0.028	0.001794	12580
General	Biomarkers	PhysicalActivity	walking-hourOfDay-3-avg_V2	-0.028	0.001801	12580
General	Biomarkers	PhysicalActivity	xfft10_mean	0.028	0.001809	12580
General	Biomarkers	PhysicalActivity	tasks-light-hourOfWeekday-19-avg	0.028	0.001822	12580
General	Biomarkers	PhysicalActivity	sit.stand-hourOfWeekday-14-avg	0.028	0.001826	12580
General	Biomarkers	PhysicalActivity	acc-hourOfDay-7-avg_V1	0.028	0.001837	12580
General	Biomarkers	PhysicalActivity	nb_of_sleeps_V1	-0.028	0.001838	12580
General	Biomarkers	PhysicalActivity	pmaxband_min	-0.028	0.00185	12580
General	Biomarkers	PhysicalActivity	zMean_min	-0.028	0.001885	12580
General	Biomarkers	PhysicalActivity	sedentary-hourOfDay-9-avg	0.028	0.001902	12580
General	Biomarkers	PhysicalActivity	MVPA-hourOfDay-13-avg_V1	0.028	0.001971	12580
General	Biomarkers	PhysicalActivity	vehicle-hourOfWeekday-7-avg	0.028	0.001976	12580
General	Biomarkers	PhysicalActivity	mean_25%	-0.028	0.001982	12580
General	Biomarkers	PhysicalActivity	sleep-hourOfWeekday-18-avg_V2	-0.027	0.002089	12580
General	Biomarkers	PhysicalActivity	zfft2_std	0.027	0.002105	12580
General	Biomarkers	PhysicalActivity	MVPA-hourOfWeekend-21-avg_V1	0.027	0.002138	12580
General	Biomarkers	PhysicalActivity	acc-hourOfDay-9-avg_V1	0.027	0.002173	12580
General	Biomarkers	PhysicalActivity	MVPA-hourOfWeekend-19-avg_V1	0.027	0.002193	12580
General	Biomarkers	PhysicalActivity	MET-hourOfDay-17-avg_V2	0.027	0.002248	12580
General	Biomarkers	PhysicalActivity	VPA-hourOfWeekend-8-avg_V1	0.027	0.002258	12580
General	Biomarkers	PhysicalActivity	sit.stand-tue-avg	0.027	0.002271	12580
General	Biomarkers	PhysicalActivity	mixed-hourOfWeekend-1-avg	-0.027	0.002331	12580
General	Biomarkers	PhysicalActivity	75thp_25%	-0.027	0.002358	12580
General	Biomarkers	PhysicalActivity	total_bicycling_weekend	0.027	0.002375	12580
General	Biomarkers	PhysicalActivity	moderate-hourOfDay-19-avg	0.027	0.002422	12580
General	Biomarkers	PhysicalActivity	sit.stand_AvgAcc	0.027	0.002459	12580
General	Biomarkers	PhysicalActivity	max_25%	-0.027	0.002485	12580
General	Biomarkers	PhysicalActivity	zfft10_mean	0.027	0.002488	12580
General	Biomarkers	PhysicalActivity	sleep-overall-sd_V2	-0.027	0.002593	12580
General	Biomarkers	PhysicalActivity	mixed-hourOfWeekend-17-avg	0.027	0.002595	12580
General	Biomarkers	PhysicalActivity	zfft2_max	0.027	0.002611	12580
General	Biomarkers	PhysicalActivity	pmax_25%	-0.027	0.002652	12580
General	Biomarkers	PhysicalActivity	mixed-hourOfDay-3-avg	-0.027	0.002657	12580
General	Biomarkers	PhysicalActivity	walking-hourOfWeekend-16-avg_V1	0.027	0.002713	12580
General	Biomarkers	PhysicalActivity	temp_std	0.027	0.002723	12580
General	Biomarkers	PhysicalActivity	yfft12_mean	0.027	0.002735	12580
General	Biomarkers	PhysicalActivity	totalPower_25%	-0.027	0.002748	12580
General	Biomarkers	PhysicalActivity	sedentary-weekday-avg	0.027	0.002756	12580
General	Biomarkers	PhysicalActivity	MET-hourOfWeekday-4-avg_V2	-0.027	0.002866	12580
General	Biomarkers	PhysicalActivity	nb_of_sleeps_V2	-0.027	0.00287	12580
General	Biomarkers	PhysicalActivity	MET-hourOfWeekday-18-avg_V2	0.027	0.002894	12580
General	Biomarkers	PhysicalActivity	sedentary-thur-avg	0.026	0.002995	12580
General	Biomarkers	PhysicalActivity	fmax_75%	0.026	0.003014	12580
General	Biomarkers	PhysicalActivity	sleep-hourOfWeekday-18-avg_V1	-0.026	0.003021	12580
General	Biomarkers	PhysicalActivity	sleep-hourOfDay-16-avg_V1	-0.026	0.003051	12580
General	Biomarkers	PhysicalActivity	yMean_min	-0.026	0.003059	12580
General	Biomarkers	PhysicalActivity	zfft9_mean	0.026	0.003095	12580
General	Biomarkers	PhysicalActivity	MVPA-hourOfDay-4-avg_V1	-0.026	0.003211	12580
General	Biomarkers	PhysicalActivity	acc-hourOfDay-10-avg_V1	0.026	0.003218	12580
General	Biomarkers	PhysicalActivity	acc-hourOfDay-10-avg_V2	0.026	0.003218	12580
General	Biomarkers	PhysicalActivity	fmaxband_75%	0.026	0.003242	12580
General	Biomarkers	PhysicalActivity	sleep-hourOfDay-16-avg_V2	-0.026	0.00329	12580
General	Biomarkers	PhysicalActivity	tasks-light-hourOfDay-18-avg	0.026	0.003332	12580
General	Biomarkers	PhysicalActivity	mixed-hourOfWeekday-9-avg	-0.026	0.003385	12580
General	Biomarkers	PhysicalActivity	walking-hourOfWeekday-10-avg_V1	-0.026	0.003391	12580
General	Biomarkers	PhysicalActivity	zfft8_mean	0.026	0.003424	12580
General	Biomarkers	PhysicalActivity	walking-hourOfDay-20-avg_V1	0.026	0.00349	12580
General	Biomarkers	PhysicalActivity	sdroll_std	0.026	0.003524	12580
General	Biomarkers	PhysicalActivity	tasks-light-hourOfWeekday-18-avg	0.026	0.003624	12580
General	Biomarkers	PhysicalActivity	MET-hourOfDay-4-avg_V1	-0.026	0.003665	12580
General	Biomarkers	PhysicalActivity	0.5_percentile_minute_acc_V2	0.026	0.003686	12580
General	Biomarkers	PhysicalActivity	0.5_percentile_minute_acc_V1	0.026	0.003686	12580
General	Biomarkers	PhysicalActivity	avgroll_max	0.026	0.003686	12580
General	Biomarkers	PhysicalActivity	25thp_25%	-0.026	0.003763	12580
General	Biomarkers	PhysicalActivity	MVPA-hourOfDay-15-avg_V1	0.026	0.003767	12580
General	Biomarkers	PhysicalActivity	walking-hourOfWeekend-1-avg_V1	-0.026	0.003847	12580
General	Biomarkers	PhysicalActivity	sleep-mon-avg_V1	-0.026	0.003886	12580
General	Biomarkers	PhysicalActivity	sleep-hourOfWeekend-21-avg_V1	-0.026	0.003891	12580
General	Biomarkers	PhysicalActivity	sedentary-hourOfWeekday-8-avg	0.026	0.003919	12580
General	Biomarkers	PhysicalActivity	sit.stand-thur-avg	0.026	0.003948	12580
General	Biomarkers	PhysicalActivity	MET-hourOfWeekend-13-avg_V1	0.026	0.003988	12580
General	Biomarkers	PhysicalActivity	VPA-hourOfDay-16-avg_V1	0.026	0.004079	12580
General	Biomarkers	PhysicalActivity	median_25%	-0.026	0.004139	12580
General	Biomarkers	PhysicalActivity	mixed-hourOfWeekend-5-avg	-0.026	0.004155	12580
General	Biomarkers	PhysicalActivity	MET-sun-avg_V2	0.026	0.004156	12580
General	Biomarkers	PhysicalActivity	sedentary-hourOfWeekday-15-avg	0.026	0.004212	12580
General	Biomarkers	PhysicalActivity	sleep-mon-avg_V2	-0.025	0.004237	12580
General	Biomarkers	PhysicalActivity	VPA-hourOfWeekend-14-avg_V1	0.025	0.004252	12580
General	Biomarkers	PhysicalActivity	yfft11_mean	0.025	0.00431	12580
General	Biomarkers	PhysicalActivity	fft9_max	0.025	0.004453	12580
General	Biomarkers	PhysicalActivity	MET-hourOfWeekday-3-avg_V2	-0.025	0.004457	12580
General	Biomarkers	PhysicalActivity	mixed-hourOfDay-1-avg	-0.025	0.004561	12580
General	Biomarkers	PhysicalActivity	sleep-overall-sd_V1	-0.025	0.004631	12580
General	Biomarkers	PhysicalActivity	sd_mean	0.025	0.004634	12580
General	Biomarkers	PhysicalActivity	acc-hourOfDay-15-avg_V1	0.025	0.004685	12580
General	Biomarkers	PhysicalActivity	bicycling-hourOfWeekday-6-avg	0.025	0.004723	12580
General	Biomarkers	PhysicalActivity	MAD_25%	-0.025	0.004726	12580
General	Biomarkers	PhysicalActivity	sit.stand-hourOfDay-8-avg	0.025	0.004735	12580
General	Biomarkers	PhysicalActivity	mixed-hourOfDay-5-avg	-0.025	0.004776	12580
General	Biomarkers	PhysicalActivity	zfft1_max	0.025	0.004914	12580
General	Biomarkers	PhysicalActivity	moderate-hourOfWeekday-4-avg	-0.025	0.004929	12580
General	Biomarkers	PhysicalActivity	bicycling-fri-avg	0.025	0.005124	12580
General	Biomarkers	PhysicalActivity	sleep-hourOfWeekend-19-avg_V1	-0.025	0.005166	12580
General	Biomarkers	PhysicalActivity	walking-hourOfWeekday-2-avg_V2	-0.025	0.005215	12580
General	Biomarkers	PhysicalActivity	bicycling-weekend-avg	0.025	0.005231	12580
General	Biomarkers	PhysicalActivity	total_sleep_weekend_V1	-0.025	0.005246	12580
General	Biomarkers	PhysicalActivity	sleep-weekend-avg_V1	-0.025	0.005259	12580
General	Biomarkers	PhysicalActivity	sleep-weekend-avg_V2	-0.025	0.005363	12580
General	Biomarkers	PhysicalActivity	sit.stand-hourOfDay-11-avg	0.025	0.005398	12580
General	Biomarkers	PhysicalActivity	MVPA-hourOfWeekend-12-avg_V1	0.025	0.005477	12580
General	Biomarkers	PhysicalActivity	bicycling-hourOfWeekend-14-avg	0.025	0.005543	12580
General	Biomarkers	PhysicalActivity	sedentary-hourOfDay-12-avg	0.025	0.005588	12580
General	Biomarkers	PhysicalActivity	bicycling-hourOfDay-6-avg	0.025	0.005616	12580
General	Biomarkers	PhysicalActivity	MET-hourOfDay-17-avg_V1	0.025	0.005653	12580
General	Biomarkers	PhysicalActivity	sleep-hourOfWeekend-19-avg_V2	-0.025	0.005658	12580
General	Biomarkers	PhysicalActivity	walking-hourOfWeekday-9-avg_V1	-0.025	0.00573	12580
General	Biomarkers	PhysicalActivity	bicycling-sat-avg	0.025	0.005739	12580
General	Biomarkers	PhysicalActivity	fft12_max	0.025	0.005743	12580
General	Biomarkers	PhysicalActivity	moderate-hourOfDay-4-avg	-0.025	0.005784	12580
General	Biomarkers	PhysicalActivity	total_sleep_weekend_V2	-0.025	0.005795	12580
General	Biomarkers	PhysicalActivity	sleep-sun-avg_V1	-0.025	0.005812	12580
General	Biomarkers	PhysicalActivity	acc-thur-avg_V2	0.025	0.005842	12580
General	Biomarkers	PhysicalActivity	acc-thur-avg_V1	0.025	0.005842	12580
General	Biomarkers	PhysicalActivity	p625_25%	-0.025	0.005881	12580
General	Biomarkers	PhysicalActivity	mixed-hourOfWeekend-16-avg	0.025	0.005919	12580
General	Biomarkers	PhysicalActivity	bicycling-hourOfWeekday-11-avg	0.025	0.00593	12580
General	Biomarkers	PhysicalActivity	mixed-hourOfWeekday-20-avg	0.025	0.005959	12580
General	Biomarkers	PhysicalActivity	walking-sat-avg_V1	0.025	0.005995	12580
General	Biomarkers	PhysicalActivity	VPA-hourOfWeekday-9-avg_V1	0.024	0.006072	12580
General	Biomarkers	PhysicalActivity	mixed-hourOfWeekday-3-avg	-0.024	0.006088	12580
General	Biomarkers	PhysicalActivity	sleep-hourOfWeekend-21-avg_V2	-0.024	0.006098	12580
General	Biomarkers	PhysicalActivity	vehicle-hourOfDay-7-avg	0.024	0.006102	12580
General	Biomarkers	PhysicalActivity	avgroll_std	0.024	0.00618	12580
General	Biomarkers	PhysicalActivity	acc-hourOfWeekend-21-avg_V1	0.024	0.00619	12580
General	Biomarkers	PhysicalActivity	walking-hourOfWeekend-15-avg_V1	0.024	0.006303	12580
General	Biomarkers	PhysicalActivity	VPA-hourOfWeekend-18-avg_V1	0.024	0.006321	12580
General	Biomarkers	PhysicalActivity	sedentary-hourOfWeekday-11-avg	0.024	0.006337	12580
General	Biomarkers	PhysicalActivity	tasks-light-hourOfDay-20-avg	0.024	0.006714	12580
General	Biomarkers	PhysicalActivity	acc-hourOfWeekend-12-avg_V1	0.024	0.006714	12580
General	Biomarkers	PhysicalActivity	mean_daily_share_sleep_V1	-0.024	0.006736	12580
General	Biomarkers	PhysicalActivity	MET-hourOfWeekend-1-avg_V2	-0.024	0.00675	12580
General	Biomarkers	PhysicalActivity	walking-hourOfWeekend-2-avg_V2	-0.024	0.006869	12580
General	Biomarkers	PhysicalActivity	sleep-overall-avg_V1	-0.024	0.006869	12580
General	Biomarkers	PhysicalActivity	tasks-light-hourOfWeekend-17-avg	0.024	0.006874	12580
General	Biomarkers	PhysicalActivity	sit.stand-hourOfDay-10-avg	0.024	0.00688	12580
General	Biomarkers	PhysicalActivity	total_sleep_week_V1	-0.024	0.006886	12580
General	Biomarkers	PhysicalActivity	walking-hourOfDay-5-avg_V1	-0.024	0.00697	12580
General	Biomarkers	PhysicalActivity	MET-hourOfDay-3-avg_V2	-0.024	0.007097	12580
General	Biomarkers	PhysicalActivity	MET-sun-avg_V1	0.024	0.007253	12580
General	Biomarkers	PhysicalActivity	sedentary_AvgAcc	0.024	0.007269	12580
General	Biomarkers	PhysicalActivity	VPA-hourOfDay-15-avg_V1	0.024	0.007372	12580
General	Biomarkers	PhysicalActivity	sit.stand-hourOfWeekday-16-avg	0.024	0.007398	12580
General	Biomarkers	PhysicalActivity	fmaxband_std	0.024	0.007449	12580
General	Biomarkers	PhysicalActivity	MET-hourOfDay-4-avg_V2	-0.024	0.007504	12580
General	Biomarkers	PhysicalActivity	vmfft7_25%	-0.024	0.007615	12580
General	Biomarkers	PhysicalActivity	bicycling-hourOfDay-15-avg	0.024	0.007776	12580
General	Biomarkers	PhysicalActivity	mean_daily_share_sit.stand	0.024	0.007797	12580
General	Biomarkers	PhysicalActivity	yfft7_25%	-0.024	0.00781	12580
General	Biomarkers	PhysicalActivity	min_25%	-0.024	0.007955	12580
General	Biomarkers	PhysicalActivity	total_sit.stand_week	0.024	0.007974	12580
General	Biomarkers	PhysicalActivity	sleep-hourOfWeekend-18-avg_V2	-0.024	0.008064	12580
General	Biomarkers	PhysicalActivity	walking-hourOfWeekday-12-avg_V1	-0.024	0.008069	12580
General	Biomarkers	PhysicalActivity	sleep-hourOfDay-21-avg_V1	-0.024	0.008159	12580
General	Biomarkers	PhysicalActivity	sit.stand-overall-avg	0.024	0.008193	12580
General	Biomarkers	PhysicalActivity	corrxy_min	-0.024	0.008289	12580
General	Biomarkers	PhysicalActivity	sd_25%	-0.024	0.008332	12580
General	Biomarkers	PhysicalActivity	sleep-hourOfWeekend-18-avg_V1	-0.024	0.008333	12580
General	Biomarkers	PhysicalActivity	yRange_25%	-0.024	0.008376	12580
General	Biomarkers	PhysicalActivity	mean_daily_share_sleep_V2	-0.024	0.008377	12580
General	Biomarkers	PhysicalActivity	avg_duration_profound_sleep_V1	0.023	0.008404	12580
General	Biomarkers	PhysicalActivity	MVPA-mon-avg_V1	0.023	0.008409	12580
General	Biomarkers	PhysicalActivity	VPA-hourOfDay-21-avg_V1	0.023	0.008428	12580
General	Biomarkers	PhysicalActivity	acc-hourOfWeekend-8-avg_V1	0.023	0.008454	12580
General	Biomarkers	PhysicalActivity	yfft6_mean	0.023	0.008538	12580
General	Biomarkers	PhysicalActivity	sleep-overall-avg_V2	-0.023	0.008619	12580
General	Biomarkers	PhysicalActivity	total_sleep_week_V2	-0.023	0.008647	12580
General	Biomarkers	PhysicalActivity	sedentary-hourOfDay-10-avg	0.023	0.008696	12580
General	Biomarkers	PhysicalActivity	walking-hourOfWeekday-10-avg_V2	-0.023	0.008809	12580
General	Biomarkers	PhysicalActivity	acc-hourOfDay-11-avg_V1	0.023	0.008976	12580
General	Biomarkers	PhysicalActivity	avgyaw_min	-0.023	0.009099	12580
General	Biomarkers	PhysicalActivity	xfft7_min	-0.023	0.009103	12580
General	Biomarkers	PhysicalActivity	moderate-hourOfDay-20-avg	0.023	0.009112	12580
General	Biomarkers	PhysicalActivity	fft1_min	-0.023	0.009166	12580
General	Biomarkers	PhysicalActivity	MET-hourOfWeekday-3-avg_V1	-0.023	0.009261	12580
General	Biomarkers	PhysicalActivity	MET-hourOfDay-3-avg_V1	-0.023	0.009332	12580
General	Biomarkers	PhysicalActivity	MVPA-tue-avg_V1	0.023	0.009332	12580
General	Biomarkers	PhysicalActivity	coefvariation_25%	0.023	0.009394	12580
General	Biomarkers	PhysicalActivity	75thp_min	-0.023	0.009399	12580
General	Biomarkers	PhysicalActivity	temp_75%	-0.023	0.009502	12580
General	Biomarkers	PhysicalActivity	sedentary-tue-avg	0.023	0.009547	12580
General	Biomarkers	PhysicalActivity	walking-hourOfWeekday-11-avg_V2	-0.023	0.009635	12580
General	Biomarkers	PhysicalActivity	bicycling-thur-avg	0.023	0.00972	12580
General	Biomarkers	PhysicalActivity	MET-hourOfDay-21-avg_V2	0.023	0.009818	12580
General	Biomarkers	PhysicalActivity	sleep-sun-avg_V2	-0.023	0.009847	12580
General	Biomarkers	PhysicalActivity	zfft7_mean	0.023	0.009941	12580
General	Biomarkers	PhysicalActivity	pmaxband_25%	-0.023	0.009992	12580
General	Biomarkers	PhysicalActivity	sleep-hourOfWeekend-15-avg_V1	-0.023	0.0101	12580
General	Biomarkers	PhysicalActivity	MET-hourOfWeekday-10-avg_V1	-0.023	0.01029	12580
General	Biomarkers	PhysicalActivity	VPA-hourOfWeekday-16-avg_V1	0.023	0.01031	12580
General	Biomarkers	PhysicalActivity	sd_min	-0.023	0.01089	12580
General	Biomarkers	PhysicalActivity	vmfft6_25%	-0.023	0.01094	12580
General	Biomarkers	PhysicalActivity	sedentary-hourOfWeekend-21-avg	0.023	0.01098	12580
General	Biomarkers	PhysicalActivity	mixed-sat-avg	0.023	0.01127	12580
General	Biomarkers	PhysicalActivity	bicycling-hourOfWeekday-19-avg	0.023	0.01129	12580
General	Biomarkers	PhysicalActivity	sleep-hourOfDay-21-avg_V2	-0.023	0.01137	12580
General	Biomarkers	PhysicalActivity	VPA-hourOfWeekday-13-avg_V1	0.022	0.01166	12580
General	Biomarkers	PhysicalActivity	totalPower_min	0.022	0.0117	12580
General	Biomarkers	PhysicalActivity	fft2_min	-0.022	0.01174	12580
General	Biomarkers	PhysicalActivity	acc-hourOfDay-14-avg_V1	0.022	0.01175	12580
General	Biomarkers	PhysicalActivity	fmaxband_50%	0.022	0.01189	12580
General	Biomarkers	PhysicalActivity	acc-hourOfWeekday-4-avg_V1	-0.022	0.01205	12580
General	Biomarkers	PhysicalActivity	sit.stand-hourOfWeekday-15-avg	0.022	0.0121	12580
General	Biomarkers	PhysicalActivity	MET-hourOfWeekday-21-avg_V2	0.022	0.01212	12580
General	Biomarkers	PhysicalActivity	std_daily_share_sit.stand	0.022	0.01224	12580
General	Biomarkers	PhysicalActivity	vehicle_AvgAcc	0.022	0.0123	12580
General	Biomarkers	PhysicalActivity	walking-hourOfWeekend-3-avg_V1	-0.022	0.01232	12580
General	Biomarkers	PhysicalActivity	yfft9_mean	0.022	0.01259	12580
General	Biomarkers	PhysicalActivity	sdpitch_std	0.022	0.0127	12580
General	Biomarkers	PhysicalActivity	sleep-weekday-avg_V1	-0.022	0.01272	12580
General	Biomarkers	PhysicalActivity	fft8_max	0.022	0.01277	12580
General	Biomarkers	PhysicalActivity	vmfft11_min	0.022	0.01304	12580
General	Biomarkers	PhysicalActivity	vmfft1_min	0.022	0.01304	12580
General	Biomarkers	PhysicalActivity	vmfft5_min	0.022	0.01304	12580
General	Biomarkers	PhysicalActivity	vmfft10_min	0.022	0.01304	12580
General	Biomarkers	PhysicalActivity	vmfft7_min	0.022	0.01304	12580
General	Biomarkers	PhysicalActivity	vmfft4_min	0.022	0.01304	12580
General	Biomarkers	PhysicalActivity	vmfft12_min	0.022	0.01304	12580
General	Biomarkers	PhysicalActivity	vmfft3_min	0.022	0.01304	12580
General	Biomarkers	PhysicalActivity	p2_min	0.022	0.01304	12580
General	Biomarkers	PhysicalActivity	p1_min	0.022	0.01304	12580
General	Biomarkers	PhysicalActivity	p625_min	0.022	0.01304	12580
General	Biomarkers	PhysicalActivity	yfft10_min	-0.022	0.01313	12580
General	Biomarkers	PhysicalActivity	kurt_25%	0.022	0.01313	12580
General	Biomarkers	PhysicalActivity	sleep-hourOfDay-15-avg_V1	-0.022	0.0132	12580
General	Biomarkers	PhysicalActivity	fft11_min	-0.022	0.01325	12580
General	Biomarkers	PhysicalActivity	f1_25%	-0.022	0.01327	12580
General	Biomarkers	PhysicalActivity	VPA-hourOfDay-14-avg_V1	0.022	0.01335	12580
General	Biomarkers	PhysicalActivity	MET-hourOfWeekend-1-avg_V1	-0.022	0.01342	12580
General	Biomarkers	PhysicalActivity	mixed-hourOfWeekday-5-avg	-0.022	0.01359	12580
General	Biomarkers	PhysicalActivity	vmfft3_25%	-0.022	0.0137	12580
General	Biomarkers	PhysicalActivity	bicycling-hourOfWeekend-15-avg	0.022	0.0137	12580
General	Biomarkers	PhysicalActivity	MVPA-hourOfWeekend-8-avg_V1	0.022	0.01371	12580
General	Biomarkers	PhysicalActivity	yStd_25%	-0.022	0.01384	12580
General	Biomarkers	PhysicalActivity	walking-hourOfDay-2-avg_V1	-0.022	0.01391	12580
General	Biomarkers	PhysicalActivity	mean_Avg_Daily_Acc_6to9_V1	0.022	0.01397	12580
General	Biomarkers	PhysicalActivity	moderate-hourOfWeekday-20-avg	0.022	0.01397	12580
General	Biomarkers	PhysicalActivity	yfft8_25%	-0.022	0.01404	12580
General	Biomarkers	PhysicalActivity	VPA-hourOfWeekday-10-avg_V1	0.022	0.0141	12580
General	Biomarkers	PhysicalActivity	MET-hourOfDay-21-avg_V1	0.022	0.01436	12580
General	Biomarkers	PhysicalActivity	sedentary-hourOfWeekday-16-avg	0.022	0.01453	12580
General	Biomarkers	PhysicalActivity	tasks-light-hourOfWeekend-20-avg	0.022	0.01465	12580
General	Biomarkers	PhysicalActivity	sleep-sat-avg_V2	-0.022	0.0147	12580
General	Biomarkers	PhysicalActivity	walking-hourOfWeekend-3-avg_V2	-0.022	0.01491	12580
General	Biomarkers	PhysicalActivity	sdyaw_min	-0.022	0.0151	12580
General	Biomarkers	PhysicalActivity	f625_25%	-0.022	0.01516	12580
General	Biomarkers	PhysicalActivity	MET-hourOfWeekend-19-avg_V2	0.022	0.01533	12580
General	Biomarkers	PhysicalActivity	sit.stand-hourOfWeekday-13-avg	0.022	0.01544	12580
General	Biomarkers	PhysicalActivity	walking-hourOfDay-18-avg_V1	0.022	0.0155	12580
General	Biomarkers	PhysicalActivity	max_min	-0.022	0.01555	12580
General	Biomarkers	PhysicalActivity	bicycling-hourOfDay-19-avg	0.022	0.01587	12580
General	Biomarkers	PhysicalActivity	sleep-hourOfDay-15-avg_V2	-0.021	0.0165	12580
General	Biomarkers	PhysicalActivity	fft5_min	-0.021	0.0166	12580
General	Biomarkers	PhysicalActivity	VPA-hourOfWeekday-11-avg_V1	0.021	0.01661	12580
General	Biomarkers	PhysicalActivity	walking-hourOfDay-19-avg_V1	0.021	0.01664	12580
General	Biomarkers	PhysicalActivity	fft6_min	-0.021	0.01677	12580
General	Biomarkers	PhysicalActivity	walking-weekend-avg_V1	0.021	0.01686	12580
General	Biomarkers	PhysicalActivity	MVPA-hourOfDay-14-avg_V1	0.021	0.01689	12580
General	Biomarkers	PhysicalActivity	mixed-hourOfDay-21-avg	0.021	0.01698	12580
General	Biomarkers	PhysicalActivity	walking-hourOfWeekday-5-avg_V1	-0.021	0.01721	12580
General	Biomarkers	PhysicalActivity	walking-thur-avg_V1	-0.021	0.01749	12580
General	Biomarkers	PhysicalActivity	sleep-hourOfWeekend-15-avg_V2	-0.021	0.01753	12580
General	Biomarkers	PhysicalActivity	walking-hourOfWeekend-5-avg_V1	-0.021	0.01767	12580
General	Biomarkers	PhysicalActivity	total_walking_weekend_V1	0.021	0.01769	12580
General	Biomarkers	PhysicalActivity	walking-hourOfWeekday-4-avg_V2	-0.021	0.01773	12580
General	Biomarkers	PhysicalActivity	MET-hourOfWeekday-21-avg_V1	0.021	0.01776	12580
General	Biomarkers	PhysicalActivity	xfft6_mean	0.021	0.01777	12580
General	Biomarkers	PhysicalActivity	sit.stand-hourOfWeekend-21-avg	0.021	0.01782	12580
General	Biomarkers	PhysicalActivity	yfft12_25%	-0.021	0.01815	12580
General	Biomarkers	PhysicalActivity	zfft11_max	0.021	0.01826	12580
General	Biomarkers	PhysicalActivity	MET-hourOfWeekday-18-avg_V1	0.021	0.01827	12580
General	Biomarkers	PhysicalActivity	sit.stand-hourOfDay-14-avg	0.021	0.01842	12580
General	Biomarkers	PhysicalActivity	mean_MET_hours_0to6_V2	-0.021	0.01845	12580
General	Biomarkers	PhysicalActivity	tasks-light-hourOfWeekday-21-avg	0.021	0.01857	12580
General	Biomarkers	PhysicalActivity	tasks-light-hourOfWeekday-20-avg	0.021	0.01884	12580
General	Biomarkers	PhysicalActivity	MET-hourOfDay-5-avg_V2	-0.021	0.01887	12580
General	Biomarkers	PhysicalActivity	bicycling-hourOfDay-13-avg	0.021	0.01888	12580
General	Biomarkers	PhysicalActivity	fft10_min	-0.021	0.01907	12580
General	Biomarkers	PhysicalActivity	walking-hourOfWeekend-2-avg_V1	-0.021	0.01917	12580
General	Biomarkers	PhysicalActivity	mixed-hourOfWeekday-21-avg	0.021	0.01924	12580
General	Biomarkers	PhysicalActivity	zfft4_std	0.021	0.01932	12580
General	Biomarkers	PhysicalActivity	bicycling-mon-avg	0.021	0.01935	12580
General	Biomarkers	PhysicalActivity	bicycling-hourOfWeekend-1-avg	-0.021	0.01954	12580
General	Biomarkers	PhysicalActivity	sleep-weekday-avg_V2	-0.021	0.01954	12580
General	Biomarkers	PhysicalActivity	tasks-light-hourOfWeekend-16-avg	0.021	0.0197	12580
General	Biomarkers	PhysicalActivity	mixed-hourOfWeekday-18-avg	0.021	0.01976	12580
General	Biomarkers	PhysicalActivity	sit.stand-hourOfDay-13-avg	0.021	0.01986	12580
General	Biomarkers	PhysicalActivity	vehicle-hourOfWeekday-12-avg	-0.021	0.01987	12580
General	Biomarkers	PhysicalActivity	bicycling-hourOfDay-10-avg	0.021	0.01991	12580
General	Biomarkers	PhysicalActivity	walking-hourOfWeekend-17-avg_V2	0.021	0.02006	12580
General	Biomarkers	PhysicalActivity	mean_MET_hours_0to6_V1	-0.021	0.02006	12580
General	Biomarkers	PhysicalActivity	VPA-hourOfWeekday-21-avg_V1	0.021	0.02009	12580
General	Biomarkers	PhysicalActivity	sleep-hourOfWeekday-7-avg_V1	-0.021	0.02026	12580
General	Biomarkers	PhysicalActivity	fft12_min	-0.021	0.02051	12580
General	Biomarkers	PhysicalActivity	MVPA-hourOfWeekday-7-avg_V1	0.021	0.02057	12580
General	Biomarkers	PhysicalActivity	vmfft8_25%	-0.021	0.02089	12580
General	Biomarkers	PhysicalActivity	MET-hourOfWeekday-9-avg_V2	-0.021	0.02089	12580
General	Biomarkers	PhysicalActivity	xStd_mean	0.021	0.02096	12580
General	Biomarkers	PhysicalActivity	sleep-wed-avg_V2	-0.021	0.02116	12580
General	Biomarkers	PhysicalActivity	MVPA-hourOfDay-7-avg_V1	0.021	0.02122	12580
General	Biomarkers	PhysicalActivity	walking-hourOfWeekend-1-avg_V2	-0.021	0.02137	12580
General	Biomarkers	PhysicalActivity	MET-hourOfDay-5-avg_V1	-0.021	0.02139	12580
General	Biomarkers	PhysicalActivity	sedentary-hourOfWeekday-7-avg	0.02	0.02175	12580
General	Biomarkers	PhysicalActivity	zStd_25%	-0.02	0.02184	12580
General	Biomarkers	PhysicalActivity	total_sedentary_week	0.02	0.02202	12580
General	Biomarkers	PhysicalActivity	sleep-sat-avg_V1	-0.02	0.02209	12580
General	Biomarkers	PhysicalActivity	moderate-hourOfWeekday-22-avg	0.02	0.02222	12580
General	Biomarkers	PhysicalActivity	median_Avg_Daily_Acc_V2	0.02	0.02228	12580
General	Biomarkers	PhysicalActivity	median_Avg_Daily_Acc_V1	0.02	0.02228	12580
General	Biomarkers	PhysicalActivity	mean_daily_share_sedentary	0.02	0.02236	12580
General	Biomarkers	PhysicalActivity	zfft3_25%	-0.02	0.02238	12580
General	Biomarkers	PhysicalActivity	sdyaw_mean	-0.02	0.02248	12580
General	Biomarkers	PhysicalActivity	yStd_mean	0.02	0.02258	12580
General	Biomarkers	PhysicalActivity	sedentary-hourOfDay-8-avg	0.02	0.02264	12580
General	Biomarkers	PhysicalActivity	acc-hourOfDay-4-avg_V1	-0.02	0.02282	12580
General	Biomarkers	PhysicalActivity	sedentary-overall-avg	0.02	0.02283	12580
General	Biomarkers	PhysicalActivity	avgpitch_max	0.02	0.02318	12580
General	Biomarkers	PhysicalActivity	vmfft5_25%	-0.02	0.02318	12580
General	Biomarkers	PhysicalActivity	sleep-hourOfWeekday-21-avg_V1	-0.02	0.02328	12580
General	Biomarkers	PhysicalActivity	fft7_std	0.02	0.02336	12580
General	Biomarkers	PhysicalActivity	bicycling-hourOfWeekend-13-avg	0.02	0.02349	12580
General	Biomarkers	PhysicalActivity	yfft6_25%	-0.02	0.0235	12580
General	Biomarkers	PhysicalActivity	walking-hourOfWeekday-2-avg_V1	-0.02	0.02359	12580
General	Biomarkers	PhysicalActivity	bicycling-sun-avg	0.02	0.02361	12580
General	Biomarkers	PhysicalActivity	walking-thur-avg_V2	-0.02	0.02363	12580
General	Biomarkers	PhysicalActivity	std_daily_share_sleep_V1	-0.02	0.02386	12580
General	Biomarkers	PhysicalActivity	min_min	-0.02	0.02395	12580
General	Biomarkers	PhysicalActivity	sdpitch_min	-0.02	0.02398	12580
General	Biomarkers	PhysicalActivity	walking-hourOfWeekday-19-avg_V1	0.02	0.02401	12580
General	Biomarkers	PhysicalActivity	xfft7_25%	-0.02	0.02425	12580
General	Biomarkers	PhysicalActivity	MET-hourOfWeekday-9-avg_V1	-0.02	0.02457	12580
General	Biomarkers	PhysicalActivity	mixed-tue-avg	-0.02	0.02502	12580
General	Biomarkers	PhysicalActivity	fft9_min	-0.02	0.02505	12580
General	Biomarkers	PhysicalActivity	vmfft12_25%	-0.02	0.02541	12580
General	Biomarkers	PhysicalActivity	yfft11_min	-0.02	0.02556	12580
General	Biomarkers	PhysicalActivity	total_moderate_weekend	0.02	0.02558	12580
General	Biomarkers	PhysicalActivity	vmfft4_25%	-0.02	0.0256	12580
General	Biomarkers	PhysicalActivity	mixed-hourOfWeekend-6-avg	-0.02	0.02601	12580
General	Biomarkers	PhysicalActivity	bicycling-hourOfDay-16-avg	0.02	0.02603	12580
General	Biomarkers	PhysicalActivity	fft7_min	-0.02	0.02607	12580
General	Biomarkers	PhysicalActivity	moderate-hourOfWeekend-3-avg	-0.02	0.02649	12580
General	Biomarkers	PhysicalActivity	MET-hourOfWeekday-5-avg_V2	-0.02	0.02675	12580
General	Biomarkers	PhysicalActivity	vmfft2_25%	-0.02	0.02724	12580
General	Biomarkers	PhysicalActivity	vmfft1_25%	-0.02	0.02733	12580
General	Biomarkers	PhysicalActivity	sedentary-hourOfWeekday-14-avg	0.02	0.02777	12580
General	Biomarkers	PhysicalActivity	sit.stand-hourOfDay-16-avg	0.02	0.02802	12580
General	Biomarkers	PhysicalActivity	tasks-light_StdAcc	0.02	0.02806	12580
General	Biomarkers	PhysicalActivity	acc-hourOfWeekday-16-avg_V1	0.02	0.0285	12580
General	Biomarkers	PhysicalActivity	moderate-sat-avg	0.02	0.02868	12580
General	Biomarkers	PhysicalActivity	fft3_min	-0.019	0.0289	12580
General	Biomarkers	PhysicalActivity	walking-hourOfWeekend-20-avg_V2	0.019	0.02928	12580
General	Biomarkers	PhysicalActivity	MET-hourOfWeekday-10-avg_V2	-0.019	0.02937	12580
General	Biomarkers	PhysicalActivity	sleep-wed-avg_V1	-0.019	0.02963	12580
General	Biomarkers	PhysicalActivity	walking-hourOfWeekend-0-avg_V1	-0.019	0.02965	12580
General	Biomarkers	PhysicalActivity	fft6_std	0.019	0.02981	12580
General	Biomarkers	PhysicalActivity	fft8_min	-0.019	0.02997	12580
General	Biomarkers	PhysicalActivity	tasks-light-hourOfDay-21-avg	0.019	0.03027	12580
General	Biomarkers	PhysicalActivity	mixed-hourOfWeekday-12-avg	-0.019	0.0303	12580
General	Biomarkers	PhysicalActivity	sedentary-hourOfDay-11-avg	0.019	0.03038	12580
General	Biomarkers	PhysicalActivity	MVPA-hourOfDay-9-avg_V1	0.019	0.0304	12580
General	Biomarkers	PhysicalActivity	sleep-hourOfWeekday-7-avg_V2	-0.019	0.03048	12580
General	Biomarkers	PhysicalActivity	zStd_min	-0.019	0.03064	12580
General	Biomarkers	PhysicalActivity	VPA-hourOfWeekend-6-avg_V1	0.019	0.0308	12580
General	Biomarkers	PhysicalActivity	MVPA-hourOfWeekday-23-avg_V1	0.019	0.03108	12580
General	Biomarkers	PhysicalActivity	fft2_std	0.019	0.03113	12580
General	Biomarkers	PhysicalActivity	bicycling-tue-avg	0.019	0.03124	12580
General	Biomarkers	PhysicalActivity	25thp_min	-0.019	0.0313	12580
General	Biomarkers	PhysicalActivity	walking-hourOfWeekend-0-avg_V2	-0.019	0.03166	12580
General	Biomarkers	PhysicalActivity	sleep-hourOfWeekday-17-avg_V1	-0.019	0.03206	12580
General	Biomarkers	PhysicalActivity	fft4_min	-0.019	0.03229	12580
General	Biomarkers	PhysicalActivity	tasks-light-hourOfWeekend-9-avg	0.019	0.03236	12580
General	Biomarkers	PhysicalActivity	autocorr_max	0.019	0.03239	12580
General	Biomarkers	PhysicalActivity	fft1_std	0.019	0.03239	12580
General	Biomarkers	PhysicalActivity	sleep-hourOfWeekday-21-avg_V2	-0.019	0.03243	12580
General	Biomarkers	PhysicalActivity	moderate-hourOfDay-3-avg	-0.019	0.03289	12580
General	Biomarkers	PhysicalActivity	std_daily_share_moderate	0.019	0.03312	12580
General	Biomarkers	PhysicalActivity	std_daily_share_sleep_V2	-0.019	0.03348	12580
General	Biomarkers	PhysicalActivity	MET-hourOfWeekday-5-avg_V1	-0.019	0.03357	12580
General	Biomarkers	PhysicalActivity	fft5_std	0.019	0.03435	12580
General	Biomarkers	PhysicalActivity	bicycling-wed-avg	0.019	0.03458	12580
General	Biomarkers	PhysicalActivity	sleep-hourOfWeekday-3-avg_V2	0.019	0.03459	12580
General	Biomarkers	PhysicalActivity	yfft10_mean	0.019	0.03459	12580
General	Biomarkers	PhysicalActivity	moderate-hourOfWeekend-16-avg	0.019	0.03467	12580
General	Biomarkers	PhysicalActivity	mixed-hourOfDay-2-avg	-0.019	0.03485	12580
General	Biomarkers	PhysicalActivity	median_min	-0.019	0.03486	12580
General	Biomarkers	PhysicalActivity	sedentary-wed-avg	0.019	0.03488	12580
General	Biomarkers	PhysicalActivity	fmax_50%	0.019	0.03566	12580
General	Biomarkers	PhysicalActivity	yfft9_25%	-0.019	0.03567	12580
General	Biomarkers	PhysicalActivity	avg_GoToBedHour_V1	-0.019	0.0357	12580
General	Biomarkers	PhysicalActivity	yfft3_std	0.019	0.03581	12580
General	Biomarkers	PhysicalActivity	yfft5_25%	-0.019	0.03619	12580
General	Biomarkers	PhysicalActivity	MET-hourOfWeekend-14-avg_V2	0.019	0.03627	12580
General	Biomarkers	PhysicalActivity	mixed-hourOfWeekday-10-avg	-0.019	0.0364	12580
General	Biomarkers	PhysicalActivity	VPA-hourOfWeekday-23-avg_V1	0.019	0.0365	12580
General	Biomarkers	PhysicalActivity	walking-hourOfDay-10-avg_V1	-0.019	0.03712	12580
General	Biomarkers	PhysicalActivity	moderate-weekend-avg	0.019	0.03788	12580
General	Biomarkers	PhysicalActivity	xfft4_25%	-0.018	0.03833	12580
General	Biomarkers	PhysicalActivity	avgpitch_std	0.018	0.03837	12580
General	Biomarkers	PhysicalActivity	sit.stand-hourOfDay-20-avg	0.018	0.03891	12580
General	Biomarkers	PhysicalActivity	fft4_std	0.018	0.03906	12580
General	Biomarkers	PhysicalActivity	walking-hourOfWeekday-12-avg_V2	-0.018	0.03909	12580
General	Biomarkers	PhysicalActivity	bicycling-hourOfDay-17-avg	0.018	0.03978	12580
General	Biomarkers	PhysicalActivity	sdroll_mean	-0.018	0.03991	12580
General	Biomarkers	PhysicalActivity	walking-hourOfDay-4-avg_V2	-0.018	0.04	12580
General	Biomarkers	PhysicalActivity	MET-hourOfWeekend-14-avg_V1	0.018	0.04006	12580
General	Biomarkers	PhysicalActivity	sit.stand-hourOfWeekend-22-avg	0.018	0.04062	12580
General	Biomarkers	PhysicalActivity	yfft11_25%	-0.018	0.04091	12580
General	Biomarkers	PhysicalActivity	yfft4_25%	-0.018	0.04101	12580
General	Biomarkers	PhysicalActivity	bicycling-hourOfDay-9-avg	0.018	0.04115	12580
General	Biomarkers	PhysicalActivity	total_mixed_weekend	0.018	0.04121	12580
General	Biomarkers	PhysicalActivity	acc-hourOfWeekday-3-avg_V1	-0.018	0.04125	12580
General	Biomarkers	PhysicalActivity	walking-hourOfDay-12-avg_V1	-0.018	0.04161	12580
General	Biomarkers	PhysicalActivity	zMean_25%	-0.018	0.04185	12580
General	Biomarkers	PhysicalActivity	mixed-weekend-avg	0.018	0.04204	12580
General	Biomarkers	PhysicalActivity	moderate-hourOfWeekend-14-avg	0.018	0.04262	12580
General	Biomarkers	PhysicalActivity	xStd_25%	-0.018	0.0427	12580
General	Biomarkers	PhysicalActivity	sleep-hourOfWeekday-17-avg_V2	-0.018	0.04271	12580
General	Biomarkers	PhysicalActivity	walking-hourOfWeekday-11-avg_V1	-0.018	0.04271	12580
General	Biomarkers	PhysicalActivity	enmoTrunc_25%	-0.018	0.04292	12580
General	Biomarkers	PhysicalActivity	bicycling-hourOfWeekend-9-avg	0.018	0.04295	12580
General	Biomarkers	PhysicalActivity	sleep-hourOfWeekend-12-avg_V1	-0.018	0.04307	12580
General	Biomarkers	PhysicalActivity	xfft8_25%	-0.018	0.04331	12580
General	Biomarkers	PhysicalActivity	sleep-hourOfDay-22-avg_V2	-0.018	0.04333	12580
General	Biomarkers	PhysicalActivity	MVPA-hourOfDay-3-avg_V1	-0.018	0.04334	12580
General	Biomarkers	PhysicalActivity	mixed-hourOfWeekend-3-avg	-0.018	0.04338	12580
General	Biomarkers	PhysicalActivity	avgyaw_std	0.018	0.04357	12580
General	Biomarkers	PhysicalActivity	MET-hourOfWeekend-5-avg_V1	-0.018	0.04415	12580
General	Biomarkers	PhysicalActivity	MVPA-hourOfWeekday-13-avg_V1	0.018	0.04496	12580
General	Biomarkers	PhysicalActivity	sit.stand-hourOfWeekday-20-avg	0.018	0.04541	12580
General	Biomarkers	PhysicalActivity	coefvariation_max	0.018	0.04569	12580
General	Biomarkers	PhysicalActivity	yfft3_25%	-0.018	0.04631	12580
General	Biomarkers	PhysicalActivity	mixed-hourOfDay-9-avg	-0.018	0.04633	12580
General	Biomarkers	PhysicalActivity	xfft6_25%	-0.018	0.04635	12580
General	Biomarkers	PhysicalActivity	walking-hourOfDay-5-avg_V2	-0.018	0.04666	12580
General	Biomarkers	PhysicalActivity	vmfft9_25%	-0.018	0.04671	12580
General	Biomarkers	PhysicalActivity	xMean_max	0.018	0.04715	12580
General	Biomarkers	PhysicalActivity	sleep-hourOfDay-13-avg_V2	-0.018	0.04726	12580
General	Biomarkers	PhysicalActivity	bicycling-hourOfWeekend-10-avg	0.018	0.04769	12580
General	Biomarkers	PhysicalActivity	sit.stand-overall-sd	0.018	0.04791	12580
General	Biomarkers	PhysicalActivity	vmfft10_25%	-0.018	0.0484	12580
General	Biomarkers	PhysicalActivity	tasks-light-hourOfWeekend-19-avg	0.018	0.04897	12580
General	Biomarkers	PhysicalActivity	mixed-hourOfWeekday-8-avg	-0.018	0.04911	12580
General	Biomarkers	PhysicalActivity	mixed-hourOfDay-17-avg	0.018	0.04918	12580
General	Biomarkers	PhysicalActivity	sleep-hourOfDay-12-avg_V1	-0.018	0.04933	12580
General	Biomarkers	PhysicalActivity	sedentary-hourOfWeekend-22-avg	0.018	0.04937	12580
General	Biomarkers	PhysicalActivity	MET-hourOfWeekday-11-avg_V1	-0.018	0.04942	12580
General	Biomarkers	PhysicalActivity	zStd_mean	0.017	0.04992	12580
General	Biomarkers	PhysicalActivity	fft8_std	0.017	0.05037	12580
General	Biomarkers	PhysicalActivity	zfft6_mean	0.017	0.05047	12580
General	Biomarkers	PhysicalActivity	MET-hourOfWeekend-19-avg_V1	0.017	0.05058	12580
General	Biomarkers	PhysicalActivity	moderate-hourOfWeekday-3-avg	-0.017	0.05073	12580
General	Biomarkers	PhysicalActivity	sleep-hourOfWeekday-22-avg_V2	-0.017	0.05096	12580
General	Biomarkers	PhysicalActivity	sleep-fri-avg_V1	-0.017	0.05117	12580
General	Biomarkers	PhysicalActivity	VPA-hourOfWeekend-19-avg_V1	0.017	0.05119	12580
General	Biomarkers	PhysicalActivity	bicycling-hourOfWeekday-16-avg	0.017	0.05124	12580
General	Biomarkers	PhysicalActivity	MET-hourOfWeekday-12-avg_V1	-0.017	0.05145	12580
General	Biomarkers	PhysicalActivity	mixed-hourOfWeekday-2-avg	-0.017	0.05159	12580
General	Biomarkers	PhysicalActivity	MET-hourOfWeekend-9-avg_V2	0.017	0.05169	12580
General	Biomarkers	PhysicalActivity	entropy_min	-0.017	0.0517	12580
General	Biomarkers	PhysicalActivity	xfft5_25%	-0.017	0.05268	12580
General	Biomarkers	PhysicalActivity	acc-hourOfDay-3-avg_V1	-0.017	0.05285	12580
General	Biomarkers	PhysicalActivity	xfft3_25%	-0.017	0.05304	12580
General	Biomarkers	PhysicalActivity	bicycling-hourOfWeekday-8-avg	0.017	0.05313	12580
General	Biomarkers	PhysicalActivity	walking-hourOfWeekday-20-avg_V1	0.017	0.05331	12580
General	Biomarkers	PhysicalActivity	MET-hourOfWeekday-22-avg_V1	0.017	0.05337	12580
General	Biomarkers	PhysicalActivity	std_duration_longest_sleep_V1	-0.017	0.05392	12580
General	Biomarkers	PhysicalActivity	mean_mean	0.017	0.05408	12580
General	Biomarkers	PhysicalActivity	xzCov_50%	-0.017	0.05426	12580
General	Biomarkers	PhysicalActivity	walking-hourOfDay-1-avg_V1	-0.017	0.05486	12580
General	Biomarkers	PhysicalActivity	MVPA-thur-avg_V1	0.017	0.05501	12580
General	Biomarkers	PhysicalActivity	moderate-hourOfWeekend-5-avg	-0.017	0.05501	12580
General	Biomarkers	PhysicalActivity	walking-hourOfWeekday-14-avg_V1	-0.017	0.05513	12580
General	Biomarkers	PhysicalActivity	sleep-hourOfDay-3-avg_V2	0.017	0.05554	12580
General	Biomarkers	PhysicalActivity	std_acc_MET_light_intensity_V2	0.017	0.05597	12580
General	Biomarkers	PhysicalActivity	bicycling-hourOfDay-8-avg	0.017	0.05612	12580
General	Biomarkers	PhysicalActivity	MVPA-hourOfWeekday-0-avg_V1	0.017	0.05654	12580
General	Biomarkers	PhysicalActivity	mixed-hourOfDay-12-avg	-0.017	0.05728	12580
General	Biomarkers	PhysicalActivity	walking-hourOfDay-17-avg_V1	0.017	0.05729	12580
General	Biomarkers	PhysicalActivity	sleep-hourOfWeekend-9-avg_V2	-0.017	0.05752	12580
General	Biomarkers	PhysicalActivity	total_tasks-light_weekend	0.017	0.05752	12580
General	Biomarkers	PhysicalActivity	vmfft11_25%	-0.017	0.05753	12580
General	Biomarkers	PhysicalActivity	tasks-light-sun-avg	0.017	0.05772	12580
General	Biomarkers	PhysicalActivity	sleep-hourOfWeekday-5-avg_V2	0.017	0.05784	12580
General	Biomarkers	PhysicalActivity	MET-hourOfWeekend-5-avg_V2	-0.017	0.05788	12580
General	Biomarkers	PhysicalActivity	bicycling-hourOfWeekday-17-avg	0.017	0.05793	12580
General	Biomarkers	PhysicalActivity	mixed-hourOfWeekday-1-avg	-0.017	0.05883	12580
General	Biomarkers	PhysicalActivity	sleep-hourOfDay-22-avg_V1	-0.017	0.05889	12580
General	Biomarkers	PhysicalActivity	xfft12_25%	-0.017	0.05901	12580
General	Biomarkers	PhysicalActivity	MVPA-hourOfWeekday-16-avg_V1	0.017	0.05983	12580
General	Biomarkers	PhysicalActivity	sedentary-hourOfDay-16-avg	0.017	0.06026	12580
General	Biomarkers	PhysicalActivity	avgArmAngel_min	-0.017	0.06061	12580
General	Biomarkers	PhysicalActivity	yfft10_25%	-0.017	0.06093	12580
General	Biomarkers	PhysicalActivity	walking-hourOfDay-9-avg_V1	-0.017	0.06162	12580
General	Biomarkers	PhysicalActivity	VPA-hourOfWeekend-16-avg_V1	0.017	0.06217	12580
General	Biomarkers	PhysicalActivity	bicycling-hourOfWeekend-22-avg	-0.017	0.0622	12580
General	Biomarkers	PhysicalActivity	walking-hourOfWeekend-13-avg_V1	0.017	0.06291	12580
General	Biomarkers	PhysicalActivity	MET-hourOfWeekend-21-avg_V2	0.017	0.06292	12580
General	Biomarkers	PhysicalActivity	sleep-hourOfWeekday-15-avg_V1	-0.017	0.06294	12580
General	Biomarkers	PhysicalActivity	sdpitch_mean	-0.017	0.06325	12580
General	Biomarkers	PhysicalActivity	pitchg_25%	-0.017	0.06331	12580
General	Biomarkers	PhysicalActivity	MVPA-hourOfDay-23-avg_V1	0.017	0.06367	12580
General	Biomarkers	PhysicalActivity	xfft2_min	-0.017	0.06377	12580
General	Biomarkers	PhysicalActivity	bicycling-hourOfDay-14-avg	0.017	0.06398	12580
General	Biomarkers	PhysicalActivity	yfft7_min	-0.016	0.06559	12580
General	Biomarkers	PhysicalActivity	VPA-hourOfDay-8-avg_V1	0.016	0.06577	12580
General	Biomarkers	PhysicalActivity	sleep-hourOfDay-5-avg_V2	0.016	0.06582	12580
General	Biomarkers	PhysicalActivity	fft3_std	0.016	0.06605	12580
General	Biomarkers	PhysicalActivity	moderate-hourOfWeekend-13-avg	0.016	0.06623	12580
General	Biomarkers	PhysicalActivity	zfft4_25%	-0.016	0.0667	12580
General	Biomarkers	PhysicalActivity	sleep-hourOfWeekday-15-avg_V2	-0.016	0.06674	12580
General	Biomarkers	PhysicalActivity	sit.stand-fri-avg	0.016	0.0669	12580
General	Biomarkers	PhysicalActivity	sedentary-hourOfWeekday-13-avg	0.016	0.0669	12580
General	Biomarkers	PhysicalActivity	yfft8_min	-0.016	0.06755	12580
General	Biomarkers	PhysicalActivity	MVPA-hourOfWeekend-5-avg_V1	-0.016	0.06792	12580
General	Biomarkers	PhysicalActivity	MET-hourOfWeekday-14-avg_V1	-0.016	0.06827	12580
General	Biomarkers	PhysicalActivity	MET-hourOfWeekday-22-avg_V2	0.016	0.06831	12580
General	Biomarkers	PhysicalActivity	sleep-hourOfDay-13-avg_V1	-0.016	0.06869	12580
General	Biomarkers	PhysicalActivity	vehicle-hourOfWeekday-5-avg	-0.016	0.06875	12580
General	Biomarkers	PhysicalActivity	sleep-hourOfWeekday-22-avg_V1	-0.016	0.0691	12580
General	Biomarkers	PhysicalActivity	zRange_25%	-0.016	0.0697	12580
General	Biomarkers	PhysicalActivity	avgpitch_min	-0.016	0.06972	12580
General	Biomarkers	PhysicalActivity	mixed-hourOfDay-10-avg	-0.016	0.07033	12580
General	Biomarkers	PhysicalActivity	autocorr_25%	0.016	0.07077	12580
General	Biomarkers	PhysicalActivity	walking-hourOfWeekday-14-avg_V2	-0.016	0.07082	12580
General	Biomarkers	PhysicalActivity	sleep-hourOfWeekend-1-avg_V2	0.016	0.07133	12580
General	Biomarkers	PhysicalActivity	fft12_std	0.016	0.07152	12580
General	Biomarkers	PhysicalActivity	moderate-hourOfDay-22-avg	0.016	0.07261	12580
General	Biomarkers	PhysicalActivity	sleep-hourOfWeekday-4-avg_V2	0.016	0.07272	12580
General	Biomarkers	PhysicalActivity	avgArmAngel_25%	-0.016	0.07468	12580
General	Biomarkers	PhysicalActivity	sleep-hourOfWeekend-6-avg_V1	0.016	0.07472	12580
General	Biomarkers	PhysicalActivity	MVPA-hourOfWeekday-3-avg_V1	-0.016	0.07535	12580
General	Biomarkers	PhysicalActivity	moderate-fri-avg	0.016	0.0755	12580
General	Biomarkers	PhysicalActivity	walking-hourOfWeekday-5-avg_V2	-0.016	0.0756	12580
General	Biomarkers	PhysicalActivity	MET-hourOfWeekday-7-avg_V2	0.016	0.0758	12580
General	Biomarkers	PhysicalActivity	sleep-fri-avg_V2	-0.016	0.07599	12580
General	Biomarkers	PhysicalActivity	rollg_std	0.016	0.07614	12580
General	Biomarkers	PhysicalActivity	zfft2_75%	0.016	0.07614	12580
General	Biomarkers	PhysicalActivity	MET-hourOfDay-2-avg_V2	-0.016	0.07646	12580
General	Biomarkers	PhysicalActivity	acc-hourOfWeekday-6-avg_V1	0.016	0.07686	12580
General	Biomarkers	PhysicalActivity	sit.stand-hourOfDay-22-avg	0.016	0.07692	12580
General	Biomarkers	PhysicalActivity	MET-hourOfDay-22-avg_V1	0.016	0.07723	12580
General	Biomarkers	PhysicalActivity	sleep-hourOfWeekend-10-avg_V1	-0.016	0.07811	12580
General	Biomarkers	PhysicalActivity	sleep-hourOfWeekend-6-avg_V2	0.016	0.07815	12580
General	Biomarkers	PhysicalActivity	walking-hourOfWeekend-19-avg_V1	0.016	0.07846	12580
General	Biomarkers	PhysicalActivity	walking-hourOfDay-21-avg_V1	0.016	0.07871	12580
General	Biomarkers	PhysicalActivity	sedentary-hourOfDay-21-avg	0.016	0.07917	12580
General	Biomarkers	PhysicalActivity	moderate-hourOfWeekday-23-avg	0.016	0.0797	12580
General	Biomarkers	PhysicalActivity	moderate-sun-avg	0.016	0.07985	12580
General	Biomarkers	PhysicalActivity	75thp_mean	0.016	0.08011	12580
General	Biomarkers	PhysicalActivity	sleep-hourOfDay-7-avg_V1	-0.016	0.08018	12580
General	Biomarkers	PhysicalActivity	MVPA-hourOfDay-5-avg_V1	-0.016	0.08107	12580
General	Biomarkers	PhysicalActivity	yfft2_25%	-0.016	0.08133	12580
General	Biomarkers	PhysicalActivity	MET-hourOfWeekend-6-avg_V2	-0.015	0.08276	12580
General	Biomarkers	PhysicalActivity	sleep-hourOfWeekend-22-avg_V2	-0.015	0.08307	12580
General	Biomarkers	PhysicalActivity	walking-hourOfWeekday-9-avg_V2	-0.015	0.08431	12580
General	Biomarkers	PhysicalActivity	tasks-light-hourOfWeekday-5-avg	-0.015	0.08436	12580
General	Biomarkers	PhysicalActivity	MET-hourOfWeekend-3-avg_V1	-0.015	0.08447	12580
General	Biomarkers	PhysicalActivity	0.1_percentile_minute_acc_V1	-0.015	0.08483	12580
General	Biomarkers	PhysicalActivity	0.1_percentile_minute_acc_V2	-0.015	0.08483	12580
General	Biomarkers	PhysicalActivity	sleep-hourOfWeekday-4-avg_V1	0.015	0.08494	12580
General	Biomarkers	PhysicalActivity	sedentary-hourOfDay-7-avg	0.015	0.08554	12580
General	Biomarkers	PhysicalActivity	bicycling-hourOfWeekday-1-avg	0.015	0.08699	12580
General	Biomarkers	PhysicalActivity	xfft9_25%	-0.015	0.08734	12580
General	Biomarkers	PhysicalActivity	moderate-hourOfWeekend-1-avg	-0.015	0.08742	12580
General	Biomarkers	PhysicalActivity	mixed-hourOfWeekend-13-avg	0.015	0.08749	12580
General	Biomarkers	PhysicalActivity	yfft1_25%	-0.015	0.08788	12580
General	Biomarkers	PhysicalActivity	walking-hourOfDay-11-avg_V2	-0.015	0.08821	12580
General	Biomarkers	PhysicalActivity	sedentary-hourOfWeekday-20-avg	0.015	0.08891	12580
General	Biomarkers	PhysicalActivity	fft9_std	0.015	0.08904	12580
General	Biomarkers	PhysicalActivity	VPA-hourOfWeekday-22-avg_V1	0.015	0.08915	12580
General	Biomarkers	PhysicalActivity	MET-hourOfWeekend-21-avg_V1	0.015	0.08988	12580
General	Biomarkers	PhysicalActivity	zfft1_75%	0.015	0.09024	12580
General	Biomarkers	PhysicalActivity	sleep-hourOfWeekend-14-avg_V1	-0.015	0.09029	12580
General	Biomarkers	PhysicalActivity	sit.stand-hourOfWeekend-18-avg	-0.015	0.09049	12580
General	Biomarkers	PhysicalActivity	sedentary-hourOfDay-20-avg	0.015	0.09056	12580
General	Biomarkers	PhysicalActivity	bicycling-hourOfWeekday-7-avg	0.015	0.0907	12580
General	Biomarkers	PhysicalActivity	MET-hourOfWeekday-7-avg_V1	0.015	0.09103	12580
General	Biomarkers	PhysicalActivity	median_mean	0.015	0.09203	12580
General	Biomarkers	PhysicalActivity	mixed-hourOfWeekday-14-avg	-0.015	0.09223	12580
General	Biomarkers	PhysicalActivity	MET-hourOfWeekend-12-avg_V2	0.015	0.09274	12580
General	Biomarkers	PhysicalActivity	acc-hourOfDay-8-avg_V1	0.015	0.09284	12580
General	Biomarkers	PhysicalActivity	fft11_std	0.015	0.09333	12580
General	Biomarkers	PhysicalActivity	acc-hourOfWeekday-13-avg_V1	0.015	0.09364	12580
General	Biomarkers	PhysicalActivity	MET-hourOfWeekday-14-avg_V2	-0.015	0.09365	12580
General	Biomarkers	PhysicalActivity	moderate-hourOfWeekend-9-avg	0.015	0.09418	12580
General	Biomarkers	PhysicalActivity	tasks-light-hourOfDay-17-avg	0.015	0.09419	12580
General	Biomarkers	PhysicalActivity	tasks-light-sat-avg	0.015	0.0944	12580
General	Biomarkers	PhysicalActivity	walking-hourOfWeekday-21-avg_V1	0.015	0.09453	12580
General	Biomarkers	PhysicalActivity	MVPA-hourOfDay-10-avg_V1	0.015	0.09524	12580
General	Biomarkers	PhysicalActivity	MET-hourOfDay-22-avg_V2	0.015	0.09558	12580
General	Biomarkers	PhysicalActivity	acc-hourOfDay-6-avg_V1	0.015	0.09576	12580
General	Biomarkers	PhysicalActivity	MVPA-hourOfDay-12-avg_V1	0.015	0.09576	12580
General	Biomarkers	PhysicalActivity	sleep-hourOfWeekend-22-avg_V1	-0.015	0.09665	12580
General	Biomarkers	PhysicalActivity	MET-hourOfWeekday-2-avg_V1	-0.015	0.09717	12580
General	Biomarkers	PhysicalActivity	f625_75%	0.015	0.09775	12580
General	Biomarkers	PhysicalActivity	sleep-hourOfWeekend-1-avg_V1	0.015	0.09786	12580
General	Biomarkers	PhysicalActivity	MET-hourOfWeekend-0-avg_V1	-0.015	0.09807	12580
General	Biomarkers	PhysicalActivity	MET-hourOfDay-2-avg_V1	-0.015	0.0981	12580
General	Biomarkers	PhysicalActivity	std_duration_longest_sleep_V2	-0.015	0.0985	12580
General	Biomarkers	PhysicalActivity	sedentary-hourOfDay-15-avg	0.015	0.09893	12580
General	Biomarkers	PhysicalActivity	xfft11_25%	-0.015	0.09919	12580
General	Biomarkers	PhysicalActivity	zfft5_25%	-0.015	0.09938	12580
General	Biomarkers	PhysicalActivity	MET-hourOfWeekend-9-avg_V1	0.015	0.09958	12580
General	Biomarkers	PhysicalActivity	temp_max	-0.015	0.09991	12580
General	Biomarkers	PhysicalActivity	min_mean	0.015	0.1004	12580
General	Biomarkers	PhysicalActivity	sedentary-hourOfDay-22-avg	0.015	0.1017	12580
General	Biomarkers	PhysicalActivity	autocorr_min	-0.015	0.1018	12580
General	Biomarkers	PhysicalActivity	std_OutOfBedTime_V1	-0.015	0.1025	12580
General	Biomarkers	PhysicalActivity	bicycling-hourOfWeekday-15-avg	0.015	0.1026	12580
General	Biomarkers	PhysicalActivity	walking-tue-avg_V1	-0.015	0.1027	12580
General	Biomarkers	PhysicalActivity	moderate-hourOfDay-17-avg	0.015	0.1028	12580
General	Biomarkers	PhysicalActivity	25thp_mean	0.015	0.1032	12580
General	Biomarkers	PhysicalActivity	fft10_std	0.015	0.1033	12580
General	Biomarkers	PhysicalActivity	MET-hourOfWeekday-2-avg_V2	-0.015	0.1035	12580
General	Biomarkers	PhysicalActivity	zfft7_25%	-0.015	0.1039	12580
General	Biomarkers	PhysicalActivity	tasks-light-hourOfWeekend-11-avg	0.014	0.1042	12580
General	Biomarkers	PhysicalActivity	MET-hourOfWeekday-17-avg_V2	0.014	0.1054	12580
General	Biomarkers	PhysicalActivity	walking-weekday-avg_V2	-0.014	0.1054	12580
General	Biomarkers	PhysicalActivity	bicycling-hourOfWeekday-10-avg	0.014	0.1056	12580
General	Biomarkers	PhysicalActivity	fmax_25%	0.014	0.1066	12580
General	Biomarkers	PhysicalActivity	MVPA-hourOfDay-8-avg_V1	0.014	0.1066	12580
General	Biomarkers	PhysicalActivity	mixed-hourOfWeekend-2-avg	-0.014	0.1074	12580
General	Biomarkers	PhysicalActivity	walking-sun-avg_V1	0.014	0.108	12580
General	Biomarkers	PhysicalActivity	yfft2_mean	-0.014	0.1081	12580
General	Biomarkers	PhysicalActivity	rollg_min	-0.014	0.1082	12580
General	Biomarkers	PhysicalActivity	sleep-hourOfDay-7-avg_V2	-0.014	0.1083	12580
General	Biomarkers	PhysicalActivity	met_hours_per_week_V2	0.014	0.1085	12580
General	Biomarkers	PhysicalActivity	sleep-hourOfWeekend-9-avg_V1	-0.014	0.1093	12580
General	Biomarkers	PhysicalActivity	corrxy_75%	-0.014	0.1114	12580
General	Biomarkers	PhysicalActivity	xRange_50%	0.014	0.1115	12580
General	Biomarkers	PhysicalActivity	pitchg_min	-0.014	0.1116	12580
General	Biomarkers	PhysicalActivity	mixed-hourOfDay-6-avg	-0.014	0.1116	12580
General	Biomarkers	PhysicalActivity	sleep-hourOfWeekday-8-avg_V2	-0.014	0.1116	12580
General	Biomarkers	PhysicalActivity	MET-hourOfWeekend-6-avg_V1	-0.014	0.1118	12580
General	Biomarkers	PhysicalActivity	yfft1_mean	-0.014	0.112	12580
General	Biomarkers	PhysicalActivity	yMean_std	-0.014	0.1122	12580
General	Biomarkers	PhysicalActivity	MVPA-hourOfWeekend-22-avg_V1	0.014	0.1123	12580
General	Biomarkers	PhysicalActivity	mixed-hourOfWeekend-19-avg	0.014	0.1126	12580
General	Biomarkers	PhysicalActivity	sedentary-fri-avg	0.014	0.1128	12580
General	Biomarkers	PhysicalActivity	yfft1_min	0.014	0.1134	12580
General	Biomarkers	PhysicalActivity	sleep-hourOfWeekday-16-avg_V1	-0.014	0.1138	12580
General	Biomarkers	PhysicalActivity	sleep-tue-avg_V1	-0.014	0.1138	12580
General	Biomarkers	PhysicalActivity	sleep-hourOfWeekday-3-avg_V1	0.014	0.114	12580
General	Biomarkers	PhysicalActivity	sleep-hourOfWeekday-5-avg_V1	0.014	0.114	12580
General	Biomarkers	PhysicalActivity	sedentary-hourOfDay-14-avg	0.014	0.1142	12580
General	Biomarkers	PhysicalActivity	MET-hourOfWeekend-3-avg_V2	-0.014	0.1143	12580
General	Biomarkers	PhysicalActivity	yfft5_mean	0.014	0.1144	12580
General	Biomarkers	PhysicalActivity	sleep-hourOfDay-5-avg_V1	0.014	0.1144	12580
General	Biomarkers	PhysicalActivity	tasks-light-hourOfWeekend-18-avg	0.014	0.1149	12580
General	Biomarkers	PhysicalActivity	VPA-hourOfDay-22-avg_V1	0.014	0.1153	12580
General	Biomarkers	PhysicalActivity	VPA-hourOfWeekend-21-avg_V1	0.014	0.1158	12580
General	Biomarkers	PhysicalActivity	moderate-hourOfWeekend-17-avg	0.014	0.1158	12580
General	Biomarkers	PhysicalActivity	mixed-hourOfWeekday-11-avg	-0.014	0.1168	12580
General	Biomarkers	PhysicalActivity	walking-hourOfWeekday-16-avg_V1	-0.014	0.117	12580
General	Biomarkers	PhysicalActivity	mixed-hourOfWeekday-13-avg	-0.014	0.1172	12580
General	Biomarkers	PhysicalActivity	MET-hourOfWeekend-10-avg_V2	0.014	0.1172	12580
General	Biomarkers	PhysicalActivity	moderate-hourOfWeekend-4-avg	-0.014	0.1181	12580
General	Biomarkers	PhysicalActivity	sedentary-hourOfWeekend-15-avg	-0.014	0.1189	12580
General	Biomarkers	PhysicalActivity	sedentary-hourOfDay-13-avg	0.014	0.119	12580
General	Biomarkers	PhysicalActivity	acc-hourOfWeekend-22-avg_V1	0.014	0.1202	12580
General	Biomarkers	PhysicalActivity	xfft10_25%	-0.014	0.1203	12580
General	Biomarkers	PhysicalActivity	mixed-hourOfDay-11-avg	-0.014	0.1205	12580
General	Biomarkers	PhysicalActivity	sleep-hourOfWeekend-10-avg_V2	-0.014	0.121	12580
General	Biomarkers	PhysicalActivity	yfft2_75%	-0.014	0.1215	12580
General	Biomarkers	PhysicalActivity	sdroll_min	-0.014	0.1218	12580
General	Biomarkers	PhysicalActivity	tasks-light-weekend-avg	0.014	0.1223	12580
General	Biomarkers	PhysicalActivity	sleep-hourOfWeekend-11-avg_V1	-0.014	0.1229	12580
General	Biomarkers	PhysicalActivity	walking-hourOfDay-10-avg_V2	-0.014	0.1232	12580
General	Biomarkers	PhysicalActivity	VPA-hourOfDay-12-avg_V1	0.014	0.1241	12580
General	Biomarkers	PhysicalActivity	mixed-hourOfWeekday-15-avg	-0.014	0.1253	12580
General	Biomarkers	PhysicalActivity	MET-hourOfWeekend-0-avg_V2	-0.014	0.1256	12580
General	Biomarkers	PhysicalActivity	VPA-hourOfDay-0-avg_V1	0.014	0.1275	12580
General	Biomarkers	PhysicalActivity	bicycling-hourOfWeekday-18-avg	0.014	0.1283	12580
General	Biomarkers	PhysicalActivity	moderate-hourOfDay-5-avg	-0.014	0.1285	12580
General	Biomarkers	PhysicalActivity	pitchg_max	0.014	0.1297	12580
General	Biomarkers	PhysicalActivity	sleep-hourOfDay-4-avg_V2	0.013	0.1302	12580
General	Biomarkers	PhysicalActivity	sedentary-hourOfWeekend-6-avg	-0.013	0.1313	12580
General	Biomarkers	PhysicalActivity	vehicle-hourOfDay-18-avg	0.013	0.1315	12580
General	Biomarkers	PhysicalActivity	vehicle-hourOfWeekend-0-avg	-0.013	0.1315	12580
General	Biomarkers	PhysicalActivity	moderate-hourOfWeekend-20-avg	0.013	0.1317	12580
General	Biomarkers	PhysicalActivity	yfft1_75%	-0.013	0.1325	12580
General	Biomarkers	PhysicalActivity	sleep-hourOfWeekday-8-avg_V1	-0.013	0.1325	12580
General	Biomarkers	PhysicalActivity	sit.stand-hourOfWeekend-20-avg	0.013	0.1327	12580
General	Biomarkers	PhysicalActivity	VPA-hourOfWeekend-12-avg_V1	0.013	0.1333	12580
General	Biomarkers	PhysicalActivity	moderate-hourOfDay-23-avg	0.013	0.1334	12580
General	Biomarkers	PhysicalActivity	bicycling-hourOfWeekday-13-avg	0.013	0.1334	12580
General	Biomarkers	PhysicalActivity	sit.stand-hourOfDay-15-avg	0.013	0.1335	12580
General	Biomarkers	PhysicalActivity	tasks-light-hourOfDay-5-avg	-0.013	0.1339	12580
General	Biomarkers	PhysicalActivity	MVPA-hourOfDay-11-avg_V1	0.013	0.1344	12580
General	Biomarkers	PhysicalActivity	sleep-hourOfDay-12-avg_V2	-0.013	0.1346	12580
General	Biomarkers	PhysicalActivity	bicycling-hourOfDay-7-avg	0.013	0.1348	12580
General	Biomarkers	PhysicalActivity	xfft4_min	-0.013	0.1353	12580
General	Biomarkers	PhysicalActivity	zfft6_25%	-0.013	0.1356	12580
General	Biomarkers	PhysicalActivity	sit.stand-hourOfWeekend-15-avg	-0.013	0.1357	12580
General	Biomarkers	PhysicalActivity	walking-fri-avg_V2	-0.013	0.1358	12580
[truncated: 15,460 more rows]
