# Supplementary material for: Using deep learning to predict abdominal age from liver and pancreas magnetic resonance images
Source: Nat Commun. 2022 Apr 13;13:1979. doi: 10.1038/s41467-022-29525-9 (PMC9007982; doi:10.1038/s41467-022-29525-9)
Supplement: Supplementary file 24 — Supplementary Data Table 21 [file 41467_2022_29525_MOESM24_ESM.xlsx]

## Sheet: Sheet1
Abdominal dimension	Size before resizing	Size after resizing
Liver	288, 364	288, 364
Pancreas	288, 350	288, 350
