# Supplementary material for: Using deep learning to predict abdominal age from liver and pancreas magnetic resonance images
Source: Nat Commun. 2022 Apr 13;13:1979. doi: 10.1038/s41467-022-29525-9 (PMC9007982; doi:10.1038/s41467-022-29525-9)
Supplement: Supplementary file 26 — Supplementary Data Table S23 [file 41467_2022_29525_MOESM26_ESM.xlsx]

## Sheet: Sheet1
Data Fold	N=100	Outer CV folds 0	Outer CV folds 1	Outer CV folds 2	Outer CV folds 3	Outer CV folds 4	Outer CV folds 5	Outer CV folds 6	Outer CV folds 7	Outer CV folds 8	Outer CV folds 9
F0	N=10	Train	Train	Train	Train	Train	Train	Train	Train	Validation	Test
F1	N=10	Train	Train	Train	Train	Train	Train	Train	Validation	Test	Train
F2	N=10	Train	Train	Train	Train	Train	Train	Validation	Test	Train	Train
F3	N=10	Train	Train	Train	Train	Train	Validation	Test	Train	Train	Train
F4	N=10	Train	Train	Train	Train	Validation	Test	Train	Train	Train	Train
F5	N=10	Train	Train	Train	Validation	Test	Train	Train	Train	Train	Train
F6	N=10	Train	Train	Validation	Test	Train	Train	Train	Train	Train	Train
F7	N=10	Train	Validation	Test	Train	Train	Train	Train	Train	Train	Train
F8	N=10	Validation	Test	Train	Train	Train	Train	Train	Train	Train	Train
F9	N=10	Test	Train	Train	Train	Train	Train	Train	Train	Train	Validation
