# Supplementary material for: Using deep learning to predict abdominal age from liver and pancreas magnetic resonance images
Source: Nat Commun. 2022 Apr 13;13:1979. doi: 10.1038/s41467-022-29525-9 (PMC9007982; doi:10.1038/s41467-022-29525-9)
Supplement: Supplementary file 27 — Supplementary Data Table S24 [file 41467_2022_29525_MOESM27_ESM.xlsx]

## Sheet: Sheet1
Algorithm	Hyperparameter	Scale	Low	High
Elastic	alpha	loguniform	-10	0
net	l1_ratio	uniform	0	1
Gradient	num_leaves	quniform	5	45
Boosted	min_child_samples	quniform	100	500
Machine	min_child_weight	loguniform	-5	4
	subsample	uniform	0.2	0.8
	colsample	uniform	0.4	0.6
	reg_alpha	loguniform	-2	2
	reg_lambda	loguniform	-2	2
	n_estimators	quniform	150	450
Neural	learning_rate_init	loguniform	-5	-1
network	apha	loguniform	-6	3
