# Supplementary material for: Using deep learning to predict abdominal age from liver and pancreas magnetic resonance images
Source: Nat Commun. 2022 Apr 13;13:1979. doi: 10.1038/s41467-022-29525-9 (PMC9007982; doi:10.1038/s41467-022-29525-9)
Supplement: Supplementary file 28 — Supplementary Data Table S25 [file 41467_2022_29525_MOESM28_ESM.xlsx]

## Sheet: Sheet1
10x9-fold Nested Cross-Validation [CV] 10-fold Outer Cross-Validation; 9-fold Inner Cross-Validation (N_CV_inner = N_CV_outer -1)
INITIAL DATA SPLIT	Data Fold	N=100
	F0	N=10
	F1	N=10
	F2	N=10
	F3	N=10
	F4	N=10
	F5	N=10
	F6	N=10
	F7	N=10
	F8	N=10
	F9	N=10
OUTER CROSS-VALIDATION FOLD 0	Data Fold	Outer CV fold 0		Inner CV fold 0		Inner CV fold 1		Inner CV fold 2		Inner CV fold 3		Inner CV fold 4		Inner CV fold 5		Inner CV fold 6		Inner CV fold 7		Inner CV fold 8
	F0	Train		Train_train		Train_train		Train_train		Train_train		Train_train		Train_train		Train_train		Train_train		Train_validation
	F1	Train		Train_train		Train_train		Train_train		Train_train		Train_train		Train_train		Train_train		Train_validation		Train_train
	F2	Train		Train_train		Train_train		Train_train		Train_train		Train_train		Train_train		Train_validation		Train_train		Train_train
	F3	Train		Train_train		Train_train		Train_train		Train_train		Train_train		Train_validation		Train_train		Train_train		Train_train
	F4	Train	zoom on train =>	Train_train	+	Train_train	+	Train_train	+	Train_train	+	Train_validation	+	Train_train	+	Train_train	+	Train_train	+	Train_train
	F5	Train		Train_train		Train_train		Train_train		Train_validation		Train_train		Train_train		Train_train		Train_train		Train_train
	F6	Train		Train_train		Train_train		Train_validation		Train_train		Train_train		Train_train		Train_train		Train_train		Train_train
	F7	Train		Train_train		Train_validation		Train_train		Train_train		Train_train		Train_train		Train_train		Train_train		Train_train
	F8	Train		Train_validation		Train_train		Train_train		Train_train		Train_train		Train_train		Train_train		Train_train		Train_train
	F9	Test		X		X		X		X		X		X		X		X		X
OUTER CROSS-VALIDATION FOLD 1	Data Fold	Outer CV fold 1		Inner CV fold 0		Inner CV fold 1		Inner CV fold 2		Inner CV fold 3		Inner CV fold 4		Inner CV fold 5		Inner CV fold 6		Inner CV fold 7		Inner CV fold 8
	F0	Train		Train_train		Train_train		Train_train		Train_train		Train_train		Train_train		Train_train		Train_validation		Train_train
	F1	Train		Train_train		Train_train		Train_train		Train_train		Train_train		Train_train		Train_validation		Train_train		Train_train
	F2	Train		Train_train		Train_train		Train_train		Train_train		Train_train		Train_validation		Train_train		Train_train		Train_train
	F3	Train		Train_train		Train_train		Train_train		Train_train		Train_validation		Train_train		Train_train		Train_train		Train_train
	F4	Train	zoom on train =>	Train_train	+	Train_train	+	Train_train	+	Train_validation	+	Train_train	+	Train_train	+	Train_train	+	Train_train	+	Train_train
	F5	Train		Train_train		Train_train		Train_validation		Train_train		Train_train		Train_train		Train_train		Train_train		Train_train
	F6	Train		Train_train		Train_validation		Train_train		Train_train		Train_train		Train_train		Train_train		Train_train		Train_train
	F7	Train		Train_validation		Train_train		Train_train		Train_train		Train_train		Train_train		Train_train		Train_train		Train_train
	F8	Test		X		X		X		X		X		X		X		X		X
	F9	Train		Train_train		Train_train		Train_train		Train_train		Train_train		Train_train		Train_train		Train_train		Train_validation
.
.
OUTER CROSS-VALIDATION FOLD 9	Data Fold	Outer CV fold 9		Inner CV fold 0		Inner CV fold 1		Inner CV fold 2		Inner CV fold 3		Inner CV fold 4		Inner CV fold 5		Inner CV fold 6		Inner CV fold 7		Inner CV fold 8
	F0	Test		X		X		X		X		X		X		X		X		X
	F1	Train		Train_train		Train_train		Train_train		Train_train		Train_train		Train_train		Train_train		Train_train		Train_validation
	F2	Train		Train_train		Train_train		Train_train		Train_train		Train_train		Train_train		Train_train		Train_validation		Train_train
	F3	Train		Train_train		Train_train		Train_train		Train_train		Train_train		Train_train		Train_validation		Train_train		Train_train
	F4	Train	zoom on train =>	Train_train	+	Train_train	+	Train_train	+	Train_train	+	Train_train	+	Train_validation	+	Train_train	+	Train_train	+	Train_train
	F5	Train		Train_train		Train_train		Train_train		Train_train		Train_validation		Train_train		Train_train		Train_train		Train_train
	F6	Train		Train_train		Train_train		Train_train		Train_validation		Train_train		Train_train		Train_train		Train_train		Train_train
	F7	Train		Train_train		Train_train		Train_validation		Train_train		Train_train		Train_train		Train_train		Train_train		Train_train
	F8	Train		Train_train		Train_validation		Train_train		Train_train		Train_train		Train_train		Train_train		Train_train		Train_train
	F9	Train		Train_validation		Train_train		Train_train		Train_train		Train_train		Train_train		Train_train		Train_train		Train_train
+
SPECIAL "ALL FOLDS" PERMUTATION for Feature Importance	Data Fold	Outer CV folds All		Inner CV fold 0		Inner CV fold 1		Inner CV fold 2		Inner CV fold 3		Inner CV fold 4		Inner CV fold 5		Inner CV fold 6		Inner CV fold 7		Inner CV fold 8		Inner CV fold 9
	F0	Train		Train_train		Train_train		Train_train		Train_train		Train_train		Train_train		Train_train		Train_train		Train_train		Train_validation
	F1	Train		Train_train		Train_train		Train_train		Train_train		Train_train		Train_train		Train_train		Train_train		Train_validation		Train_train
	F2	Train		Train_train		Train_train		Train_train		Train_train		Train_train		Train_train		Train_train		Train_validation		Train_train		Train_train
	F3	Train		Train_train		Train_train		Train_train		Train_train		Train_train		Train_train		Train_validation		Train_train		Train_train		Train_train
	F4	Train	zoom on train =>	Train_train	+	Train_train	+	Train_train	+	Train_train	+	Train_train	+	Train_validation	+	Train_train	+	Train_train	+	Train_train	+	Train_train
	F5	Train		Train_train		Train_train		Train_train		Train_train		Train_validation		Train_train		Train_train		Train_train		Train_train		Train_train
	F6	Train		Train_train		Train_train		Train_train		Train_validation		Train_train		Train_train		Train_train		Train_train		Train_train		Train_train
	F7	Train		Train_train		Train_train		Train_validation		Train_train		Train_train		Train_train		Train_train		Train_train		Train_train		Train_train
	F8	Train		Train_train		Train_validation		Train_train		Train_train		Train_train		Train_train		Train_train		Train_train		Train_train		Train_train
	F9	Train		Train_validation		Train_train		Train_train		Train_train		Train_train		Train_train		Train_train		Train_train		Train_train		Train_train
METHODS:
General comments	The Nested Cross-Validation is a normal double split train/val/test method, for which not just one, but the two splits are replaced with a CV instead.
Outer Cross-Validation	The Outer Cross-Validation is used to replace the split between train + val on one side, vs. test on the other side. Thanks to the Outer Cross-Validation, an unbiased testing prediction can be obtained for every sample. Three common sources of confusion clarified: Yes, using an Outer Cross-Validation does mean that the predictions do not all come from the same model. (For exemple for testing, the…
Inner Cross-Validation	The Inner Cross-Validation is used to replace the split between the typical training set and validation set. Thanks to the Inner Cross-Validation, hyperparameter selection can be decided based on a performance calculated on the full training set and validation set sample size, instead of the sole validation set sample size. Two common sources of confusion clarified: #1 - The whole purpose of perf…
Special Fold 0	Special "All folds" permutation is only here for feature importance purposes. We could extract the features importance from the 10 models used to generate the predictions on the testing set, but we would have to take the average of features importances between several model. Addtionally each of these models only saw 90% of the data (10% was left aside for testing purposes). If we only care about …
RESULTS:	Example: cells corresponding to the values used for each prediction set				Explanation:
Training	"E17+G17+I17+K17+M17+O17+Q17+S17+ E29+G29+I29+K29+M29+O29+Q29+U29+..."				To obtain the training prediction for the Data Fold F1, take the mean of every training prediction available on this data fold (10*8=80 of them).
Validation	"E25"				To obtain the validation prediction for the Data Fold F1, take the prediction outputted by the model trained on the remaining 8 data folds with the best hyperparameters values obtained for this Outer Cross-Validation fold. These validation predictions can then be used to tune the ensemble models. /!\ Warning /!\: This can only be properly done if data folds split used for the Outer Cross-Validati…
Testing	"C26"				No extra step is needed for the testing prediction for the Data Fold 1. Simply take the only testing prediction available for this fold.
Feature importance:	N/A				Extract the features importance from the special "outer fold" "All". If want to compute the standard deviation for the feature importance as well, we can leverage the feature importance computed on each of the Outer Cross-Validation folds and take the square root of their variance.
SUPPLEMENTARY:
Comparison between Nested Cross-Validation and other validation methods: #1-Single split train/test. Split train/test works when there are no hyperparameters to tune. If one uses a simple train/test split and tune the hyperparameters on the testing set, some overfitting is to be expected. #2-Double split train/validation/test. Because of the above, a train/validation/test double split is commonly…
